# Supplementary material for: POLQ inhibition attenuates the stemness and ferroptosis resistance in gastric cancer cells via downregulation of dihydroorotate dehydrogenase
Source: Cell Death Dis. 2024 Apr 4;15(4):248. doi: 10.1038/s41419-024-06618-5 (PMC10995193; doi:10.1038/s41419-024-06618-5)
Supplement: Supplementary file 2 — Table S2 [file 41419_2024_6618_MOESM2_ESM.xls]

gene_id	A1_count	A2_count	A3_count	B1_count	B2_count	B3_count	B1_fpkm	B2_fpkm	B3_fpkm	A1_fpkm	A2_fpkm	A3_fpkm	BvsA_B	BvsA_A	BvsA_log2FoldChange	BvsA_pvalue	BvsA_padj	gene_name	gene_chr	gene_start	gene_end	gene_strand	gene_length	gene_biotype	gene_description	tf_family
ENSG00000156508	712703	311205	235117	186741	193610	232982	1706.24711	1799.468488	1772.001621	2977.125749	2855.7558	2676.778767	215672.6663	347745.2569	-0.689196313	2.53E-12	5.49E-11	EEF1A1	6	73515750	73523797	-	5474	protein_coding	eukaryotic translation elongation factor 1 alpha 1 [Source:HGNC Symbol;Acc:HGNC:3189]	-
ENSG00000198804	454188	201460	157691	181635	205581	256102	5891.450136	6782.969346	6914.728541	6735.109594	6562.718113	6373.17397	225498.7398	226440.9909	-0.006019511	0.954707387	0.975750197	MT-CO1	MT	5904	7445	+	1542	protein_coding	mitochondrially encoded cytochrome c oxidase I [Source:HGNC Symbol;Acc:HGNC:7419]	-
ENSG00000210082	322258	138085	89237	99044	104031	164719	3177.525892	3394.985407	4398.900318	4726.623146	4449.177002	3567.238007	127688.8047	148307.5622	-0.215974073	0.143291889	0.285142227	MT-RNR2	MT	1671	3229	+	1559	Mt_rRNA	mitochondrially encoded 16S rRNA [Source:HGNC Symbol;Acc:HGNC:7471]	-
ENSG00000184009	293186	133597	120323	101176	86772	83339	1733.012502	1511.882395	1188.261353	2295.904197	2298.228199	2568.023776	96636.25422	156124.4191	-0.692063484	6.25E-07	5.97E-06	ACTG1	17	81509971	81523847	-	2920	protein_coding	actin gamma 1 [Source:HGNC Symbol;Acc:HGNC:144]	-
ENSG00000167658	235175	100304	91104	126993	110254	103507	1579.620464	1395.023538	1071.722102	1337.366575	1253.035785	1412.006229	121462.8437	120143.3376	0.015751331	0.910628993	0.952924923	EEF2	19	3976056	3985463	-	4021	protein_coding	eukaryotic translation elongation factor 2 [Source:HGNC Symbol;Acc:HGNC:3214]	-
ENSG00000198938	181888	87282	66593	114701	114761	129349	7317.423374	7447.311424	6869.000559	5304.950916	5592.267293	5293.534619	126616.9281	94760.49113	0.418111233	1.64E-05	0.000118765	MT-CO3	MT	9207	9990	+	784	protein_coding	mitochondrially encoded cytochrome c oxidase III [Source:HGNC Symbol;Acc:HGNC:7422]	-
ENSG00000089157	224589	100998	90391	94375	80124	78414	1183.61063	1022.183171	818.624989	1287.735644	1272.145889	1412.548218	90041.20006	118264.8194	-0.393367481	0.004004736	0.015586656	RPLP0	12	120196699	120201235	-	3988	protein_coding	ribosomal protein lateral stalk subunit P0 [Source:HGNC Symbol;Acc:HGNC:10371]	-
ENSG00000198886	200338	90683	67914	86744	95632	127183	3148.453394	3530.817535	3842.610687	3324.355815	3305.643053	3071.449172	108239.7614	99799.87034	0.117112848	0.291603214	0.474970496	MT-ND4	MT	10760	12137	+	1378	protein_coding	mitochondrially encoded NADH:ubiquinone oxidoreductase core subunit 4 [Source:HGNC Symbol;Acc:HGNC:7459]	-
ENSG00000100316	221994	101365	88560	68602	60774	59890	728.4888547	656.4749643	529.3951337	1077.739287	1081.051571	1171.790414	67311.37749	117107.6161	-0.79892085	5.69E-10	9.19E-09	RPL3	22	39312882	39320389	-	4710	protein_coding	ribosomal protein L3 [Source:HGNC Symbol;Acc:HGNC:10332]	-
ENSG00000196924	216673	92330	83713	55479	58150	62599	262.1469467	279.4989049	246.2198555	468.0662412	438.1585269	492.8732904	62256.86642	110556.2282	-0.828480917	2.91E-15	8.96E-14	FLNA	X	154348524	154374638	-	10585	protein_coding	filamin A [Source:HGNC Symbol;Acc:HGNC:3754]	-
ENSG00000140988	176527	83503	73309	87857	75602	70876	1840.132471	1610.720611	1235.69536	1690.324955	1756.495537	1913.181678	83547.14821	95552.8149	-0.193705645	0.172948921	0.327610539	RPS2	16	1962058	1964841	-	2388	protein_coding	ribosomal protein S2 [Source:HGNC Symbol;Acc:HGNC:10404]	-
ENSG00000174444	213268	104184	87300	57547	49603	50847	513.1499489	449.9287628	377.4213235	869.4280374	933.0284406	969.9783565	56130.18417	116088.9771	-1.048386241	1.83E-16	6.30E-15	RPL4	15	66498015	66524532	-	5609	protein_coding	ribosomal protein L4 [Source:HGNC Symbol;Acc:HGNC:10353]	-
ENSG00000074800	171245	79146	74340	76092	68588	66778	729.6397036	669.008769	533.0185996	750.7125949	762.2030505	888.2152269	75216.66214	93496.98619	-0.313857192	0.019549475	0.059033314	ENO1	1	8861000	8879190	-	5216	protein_coding	enolase 1 [Source:HGNC Symbol;Acc:HGNC:3350]	-
ENSG00000111640	189630	83113	79685	67172	58309	54574	1402.195301	1238.140796	948.2994785	1809.729294	1742.454473	2072.635838	64188.96444	100609.6434	-0.648375417	7.24E-06	5.67E-05	GAPDH	12	6534512	6538374	+	2396	protein_coding	glyceraldehyde-3-phosphate dehydrogenase [Source:HGNC Symbol;Acc:HGNC:4141]	-
ENSG00000148303	166286	75270	70122	65132	56112	51591	1455.597744	1275.607078	959.7550428	1698.982828	1689.433604	1952.663698	61665.69099	89234.61891	-0.533137898	0.000289022	0.00156939	RPL7A	9	133348218	133351426	+	2238	protein_coding	ribosomal protein L7a [Source:HGNC Symbol;Acc:HGNC:10364]	-
ENSG00000075624	156979	67847	63481	63149	64732	67908	925.416484	964.9481794	828.3830245	1051.716421	998.558828	1159.152861	69270.6704	81772.66237	-0.239365847	0.031304734	0.086284917	ACTB	7	5527148	5563784	-	3413	protein_coding	actin beta [Source:HGNC Symbol;Acc:HGNC:132]	-
ENSG00000167996	166674	72711	67059	65227	55767	54848	1627.933757	1415.796449	1139.487637	1901.794233	1822.559414	2085.415493	62582.42622	86916.21191	-0.473874567	0.000503287	0.002565196	FTH1	11	61959718	61967634	-	2004	protein_coding	ferritin heavy chain 1 [Source:HGNC Symbol;Acc:HGNC:3976]	-
ENSG00000196262	129735	67984	54164	80751	68103	63992	911.2870512	781.7857419	601.1356315	669.3461805	770.5241528	761.6303079	75906.12467	72838.79718	0.059519847	0.683496128	0.817793475	PPIA	7	44796680	44824564	+	4432	protein_coding	peptidylprolyl isomerase A [Source:HGNC Symbol;Acc:HGNC:9253]	-
ENSG00000103257	100510	42812	40488	89729	87249	89416	942.0373382	931.772651	781.4298987	482.4262216	451.4119571	529.6485792	94432.11438	52048.08407	0.859448393	2.80E-13	6.85E-12	SLC7A5	16	87830023	87869507	-	4764	protein_coding	solute carrier family 7 member 5 [Source:HGNC Symbol;Acc:HGNC:11063]	-
ENSG00000067225	109500	49716	48014	88336	77742	73423	515.4817289	461.4721198	356.6540575	292.1298994	291.3694263	349.1159036	85330.41427	59673.04446	0.516004305	0.000319564	0.00171885	PKM	15	72199029	72231822	-	8571	protein_coding	pyruvate kinase M1/2 [Source:HGNC Symbol;Acc:HGNC:9021]	-
ENSG00000198888	124215	59692	44227	54034	56673	69189	2826.937897	3016.057135	3013.184331	2971.047098	3136.443963	2883.120733	63204.5718	64163.98601	-0.021736506	0.824416269	0.905128352	MT-ND1	MT	3307	4262	+	956	protein_coding	mitochondrially encoded NADH:ubiquinone oxidoreductase core subunit 1 [Source:HGNC Symbol;Acc:HGNC:7455]	-
ENSG00000145425	149722	58244	42026	51534	49955	56302	1130.488237	1114.718914	1028.100367	1501.565073	1283.203811	1148.725996	55714.19406	66951.08718	-0.265154432	0.029197415	0.08162749	RPS3A	4	151099624	151104642	+	2280	protein_coding	ribosomal protein S3A [Source:HGNC Symbol;Acc:HGNC:10421]	-
ENSG00000096384	127343	60211	50992	55274	51942	55582	927.7087907	886.7958615	776.5410966	977.129664	1014.936499	1066.397264	57641.53568	68039.91354	-0.239260298	0.028350894	0.079775398	HSP90AB1	6	44246166	44253888	+	2980	protein_coding	heat shock protein 90 alpha family class B member 1 [Source:HGNC Symbol;Acc:HGNC:5258]	-
ENSG00000164587	131760	63474	54307	59388	47667	44688	584.4819192	477.2043709	366.102586	592.8465686	627.3942027	665.9695796	54168.00642	71559.77757	-0.401710617	0.008091783	0.028360355	RPS14	5	150442635	150449739	-	5082	protein_coding	ribosomal protein S14 [Source:HGNC Symbol;Acc:HGNC:10387]	-
ENSG00000142541	131331	62581	53034	44209	38434	36439	933.3674952	825.4139015	640.3949938	1267.638951	1326.956642	1395.155333	42429.84422	70559.42653	-0.733770159	9.85E-08	1.10E-06	RPL13A	19	49487554	49492308	+	2369	protein_coding	ribosomal protein L13a [Source:HGNC Symbol;Acc:HGNC:10304]	-
ENSG00000231500	116960	61401	50973	50944	43656	41433	1389.315088	1211.060567	940.5753385	1458.24808	1681.726654	1732.104553	48480.09308	66704.92131	-0.460387649	0.001395581	0.006255743	RPS18	6	33272075	33276511	+	1834	protein_coding	ribosomal protein S18 [Source:HGNC Symbol;Acc:HGNC:10401]	-
ENSG00000229117	107190	58546	43105	59892	47251	43797	2703.560529	2169.664073	1645.701791	2212.115993	2654.219054	2424.494086	53921.2604	60306.04927	-0.161447176	0.31012674	0.49507719	RPL41	12	56116590	56117967	+	1108	protein_coding	ribosomal protein L41 [Source:HGNC Symbol;Acc:HGNC:10354]	-
ENSG00000198712	86003	40633	32281	60104	62911	71722	4394.953818	4679.416916	4365.588821	2875.086293	2984.022415	2941.197026	68627.51304	44936.37753	0.610918186	1.54E-10	2.67E-09	MT-CO2	MT	7586	8269	+	684	protein_coding	mitochondrially encoded cytochrome c oxidase II [Source:HGNC Symbol;Acc:HGNC:7421]	-
ENSG00000204628	124184	57882	49085	41475	38821	38394	361.3945043	344.0931918	278.4825628	494.7059538	506.5367168	532.9299688	42163.63661	65740.09436	-0.640784192	1.17E-07	1.30E-06	RACK1	5	181236897	181248096	-	5740	protein_coding	receptor for activated C kinase 1 [Source:HGNC Symbol;Acc:HGNC:4399]	-
ENSG00000168028	90650	41184	39635	65387	56204	51819	836.6287476	731.5142801	551.9120754	530.2681263	529.2271908	631.8972018	61866.70937	49357.62718	0.3259117	0.029358927	0.082033023	RPSA	3	39406716	39412542	+	3909	protein_coding	ribosomal protein SA [Source:HGNC Symbol;Acc:HGNC:6502]	-
ENSG00000174748	98507	47744	38841	54644	47675	48512	378.4356487	335.8570519	279.665075	311.8911085	332.0783878	335.1707867	53588.25522	52789.38469	0.021673229	0.862770586	0.926270923	RPL15	3	23916545	23924374	+	7222	protein_coding	ribosomal protein L15 [Source:HGNC Symbol;Acc:HGNC:10306]	-
ENSG00000161016	102750	50908	44891	48242	44648	41551	1117.582786	1052.132948	801.2635316	1088.234708	1184.438969	1295.805675	47884.6658	57514.85485	-0.264351439	0.054487462	0.135245301	RPL8	8	144789765	144792587	-	2159	protein_coding	ribosomal protein L8 [Source:HGNC Symbol;Acc:HGNC:10368]	-
ENSG00000149273	121668	57918	49325	38177	32600	30558	325.9007363	283.0840211	217.1440669	474.8388627	496.5572797	524.6586483	36133.95262	65435.7666	-0.856739318	1.66E-09	2.49E-08	RPS3	11	75399515	75422280	+	5859	protein_coding	ribosomal protein S3 [Source:HGNC Symbol;Acc:HGNC:10420]	-
ENSG00000145592	105614	60361	42224	40985	34709	32608	254.962279	219.6379121	168.8552828	300.3715721	377.1200927	327.2928849	38620.57594	60307.75956	-0.642977028	1.96E-05	0.000139276	RPL37	5	40825262	40835222	-	8040	protein_coding	ribosomal protein L37 [Source:HGNC Symbol;Acc:HGNC:10347]	-
ENSG00000196230	106540	50593	42925	39625	35764	36475	617.7915408	567.1957662	473.3773562	759.4019673	792.2009656	833.8908036	39715.36811	57129.02836	-0.524525712	1.51E-05	0.00011041	TUBB	6	30720352	30725426	+	3208	protein_coding	tubulin beta class I [Source:HGNC Symbol;Acc:HGNC:20778]	-
ENSG00000135486	100875	46362	35391	41136	38908	43153	403.97587	388.6748905	352.7636731	452.900976	457.2648107	433.0643142	43549.23446	51070.28591	-0.229878168	0.024626684	0.070978816	HNRNPA1	12	54280193	54287088	+	5093	protein_coding	heterogeneous nuclear ribonucleoprotein A1 [Source:HGNC Symbol;Acc:HGNC:5031]	-
ENSG00000197958	111563	55633	45418	31876	27767	28620	649.9400683	575.9074093	485.7564993	1039.958529	1139.23738	1153.888109	31343.32259	61036.273	-0.961512289	1.69E-14	4.78E-13	RPL12	9	127447674	127451406	-	2453	protein_coding	ribosomal protein L12 [Source:HGNC Symbol;Acc:HGNC:10302]	-
ENSG00000166710	94001	45452	38770	44966	38060	38342	369.9637344	318.5355396	262.5966361	353.5849044	375.5780037	397.4631753	43161.91001	51127.68662	-0.244336306	0.066201059	0.157704053	B2M	15	44711487	44718877	+	6079	protein_coding	beta-2-microglobulin [Source:HGNC Symbol;Acc:HGNC:914]	-
ENSG00000187514	99625	51522	45515	38150	31738	32133	564.861453	478.0146033	396.0391937	674.3759506	766.1474539	839.7077122	36285.99681	57501.96826	-0.66417211	2.78E-06	2.36E-05	PTMA	2	231706895	231713541	+	3378	protein_coding	prothymosin alpha [Source:HGNC Symbol;Acc:HGNC:9623]	-
ENSG00000110955	87518	40354	37655	47578	42138	40854	1063.293457	957.9329026	760.0130356	894.1918089	905.7447014	1048.566093	46466.7879	47590.56933	-0.034454384	0.800754032	0.893365781	ATP5F1B	12	56638175	56645984	-	2238	protein_coding	ATP synthase F1 subunit beta [Source:HGNC Symbol;Acc:HGNC:830]	-
ENSG00000138326	91186	43097	31397	44634	37496	39092	285.1455234	243.668787	207.8873848	266.3270369	276.515857	249.9281071	43056.84065	46333.83483	-0.105867694	0.409680573	0.596554514	RPS24	10	78033760	78056813	+	7829	protein_coding	ribosomal protein S24 [Source:HGNC Symbol;Acc:HGNC:10411]	-
ENSG00000162244	93131	47834	38698	40772	33885	32103	1014.044437	857.2681194	664.6302243	1058.950307	1194.823961	1199.249897	38071.12569	51838.91293	-0.445335134	0.002305029	0.00969415	RPL29	3	51993522	51995895	-	2011	protein_coding	ribosomal protein L29 [Source:HGNC Symbol;Acc:HGNC:10331]	-
ENSG00000108298	90011	42110	38061	41038	35849	36254	1165.557955	1035.711846	857.1229294	1168.771507	1201.171945	1346.958077	40206.54972	48863.50423	-0.28130947	0.030672472	0.084859493	RPL19	17	39200283	39204732	+	1761	protein_coding	ribosomal protein L19 [Source:HGNC Symbol;Acc:HGNC:10312]	-
ENSG00000137818	85052	40834	36758	44063	38604	35585	677.6892043	603.9528345	455.5782396	598.0360697	630.7404478	704.4247015	42174.46913	46932.29531	-0.154195094	0.286996477	0.469821245	RPLP1	15	69452814	69456205	+	3252	protein_coding	ribosomal protein lateral stalk subunit P1 [Source:HGNC Symbol;Acc:HGNC:10372]	-
ENSG00000137154	90245	47397	32748	33522	31146	36008	621.895015	587.7648971	556.0651159	765.4144317	883.1007641	757.0039297	35537.52337	48414.21556	-0.44608919	4.74E-05	0.00031098	RPS6	9	19375715	19380236	-	2696	protein_coding	ribosomal protein S6 [Source:HGNC Symbol;Acc:HGNC:10429]	-
ENSG00000198899	77009	32990	25883	37489	40013	52104	2753.36499	2989.339605	3185.447796	2585.757286	2433.405572	2368.649171	45389.23926	37558.40549	0.27316584	0.009268696	0.031808698	MT-ATP6	MT	8527	9207	+	681	protein_coding	mitochondrially encoded ATP synthase membrane subunit 6 [Source:HGNC Symbol;Acc:HGNC:7414]	-
ENSG00000087086	72245	38019	33082	48489	38432	34241	2784.403137	2244.895268	1636.721636	1896.631789	2192.612215	2367.046788	43343.99799	41980.29009	0.046149476	0.7818796	0.882280551	FTL	19	48965309	48966879	+	871	protein_coding	ferritin light chain [Source:HGNC Symbol;Acc:HGNC:3999]	-
ENSG00000198763	73838	33361	26164	36053	41239	53395	1730.536371	2013.546486	2133.434976	1620.337902	1608.239171	1564.839001	45719.96318	37286.96579	0.294151234	0.00820055	0.028696167	MT-ND2	MT	4470	5511	+	1042	protein_coding	mitochondrially encoded NADH:ubiquinone oxidoreductase core subunit 2 [Source:HGNC Symbol;Acc:HGNC:7456]	-
ENSG00000198786	82126	40275	26341	31675	34101	45402	874.3100529	957.4810232	1043.189795	1036.372457	1116.49466	905.9564162	38889.94691	41376.79176	-0.089449998	0.454791071	0.638462238	MT-ND5	MT	12337	14148	+	1812	protein_coding	mitochondrially encoded NADH:ubiquinone oxidoreductase core subunit 5 [Source:HGNC Symbol;Acc:HGNC:7461]	-
ENSG00000197756	74631	41904	30572	42402	34439	31095	341.7838973	282.3774425	208.6389143	275.0241684	339.2290138	307.0543859	38576.85622	42676.67957	-0.145705228	0.363927052	0.552275019	RPL37A	2	216498825	216579180	+	6205	protein_coding	ribosomal protein L37a [Source:HGNC Symbol;Acc:HGNC:10348]	-
ENSG00000182718	73396	36492	30722	39643	36377	37840	224.7025778	209.740662	178.5386174	190.1955176	207.7358548	216.9787613	40379.16348	40506.18549	-0.00448962	0.969881236	0.985349127	ANXA2	15	60347134	60402883	-	8824	protein_coding	annexin A2 [Source:HGNC Symbol;Acc:HGNC:537]	-
ENSG00000197746	67598	31690	28178	44073	40761	41375	691.2340703	650.2967219	540.1694599	484.6996572	499.1683197	550.6667902	44797.02362	36532.16825	0.294273681	0.015532263	0.048956337	PSAP	10	71816298	71851325	-	3189	protein_coding	prosaposin [Source:HGNC Symbol;Acc:HGNC:9498]	-
ENSG00000198431	78591	32915	21303	31503	35859	51400	234.8207305	271.8922996	318.9239525	267.8204156	246.4056341	197.8570307	41357.6502	35669.5298	0.213374505	0.140334619	0.281099914	TXNRD1	12	104215779	104350307	+	6710	protein_coding	thioredoxin reductase 1 [Source:HGNC Symbol;Acc:HGNC:12437]	-
ENSG00000144713	73810	38149	31807	40618	34026	33157	546.9954044	466.1119659	371.6891372	454.4296825	515.9653693	533.7207032	38394.76877	41703.00568	-0.11921417	0.402489427	0.589787366	RPL32	3	12834485	12841582	-	3714	protein_coding	ribosomal protein L32 [Source:HGNC Symbol;Acc:HGNC:10336]	-
ENSG00000070756	79430	37464	28254	31892	30908	37864	384.6402797	379.1910883	380.1359952	437.9695451	453.794684	424.5991746	35415.37684	40752.47905	-0.202526982	0.031798347	0.08740381	PABPC1	8	100685816	100722809	-	4147	protein_coding	poly(A) binding protein cytoplasmic 1 [Source:HGNC Symbol;Acc:HGNC:8554]	-
ENSG00000135480	88639	38071	35627	25767	25170	26257	322.2697151	320.2234007	273.3633191	506.8352694	478.2138775	555.2148709	27341.54191	45982.30858	-0.749989563	5.37E-11	9.95E-10	KRT7	12	52232520	52252186	+	3999	protein_coding	keratin 7 [Source:HGNC Symbol;Acc:HGNC:6445]	-
ENSG00000198034	77948	36322	30259	30684	28624	30552	523.782996	497.0315494	434.1287661	608.3181034	622.7036743	643.6061585	31824.22895	41004.06399	-0.36564362	0.000789153	0.003790636	RPS4X	X	72255679	72277248	-	2930	protein_coding	ribosomal protein S4 X-linked [Source:HGNC Symbol;Acc:HGNC:10424]	-
ENSG00000198727	49622	22568	17013	42617	44998	55729	1868.117857	2006.452213	2033.490485	994.4478314	993.5431269	929.2412871	50323.95669	24848.53833	1.018021073	7.55E-25	5.38E-23	MT-CYB	MT	14747	15887	+	1141	protein_coding	mitochondrially encoded cytochrome b [Source:HGNC Symbol;Acc:HGNC:7427]	-
ENSG00000167526	71869	27771	30368	36480	33012	31899	295.6214576	272.1242048	215.1779126	266.2619263	226.0189722	306.636263	36073.6	36810.5126	-0.029169	0.842036827	0.916000452	RPL13	16	89560657	89566828	+	6172	protein_coding	ribosomal protein L13 [Source:HGNC Symbol;Acc:HGNC:10303]	-
ENSG00000102144	55842	26200	24497	45959	39706	38634	422.7837429	371.5506788	295.8399915	234.8524074	242.0590101	280.7933442	44248.59805	30754.13717	0.524904791	0.00018154	0.001039253	PGK1	X	77910739	78129295	+	5437	protein_coding	phosphoglycerate kinase 1 [Source:HGNC Symbol;Acc:HGNC:8896]	-
ENSG00000181163	71945	33781	20271	30847	30627	40677	403.0399034	407.0556463	442.4085639	429.7561228	443.2817657	330.0171312	35792.76817	34379.66307	0.058018564	0.652862877	0.795412884	NPM1	5	171387116	171411137	+	3828	protein_coding	nucleophosmin 1 [Source:HGNC Symbol;Acc:HGNC:7910]	-
ENSG00000134333	48706	22724	20235	46853	41984	44530	388.106876	353.7626337	307.0478957	184.4517334	189.0475122	208.854261	47280.12305	26249.67925	0.849002519	9.51E-13	2.18E-11	LDHA	11	18394560	18408425	+	6038	protein_coding	lactate dehydrogenase A [Source:HGNC Symbol;Acc:HGNC:6535]	-
ENSG00000142937	82217	39444	33670	21882	19658	19857	393.5437926	359.6330496	297.2755463	676.0114035	712.4579811	754.5280119	21808.28727	44490.45321	-1.028629769	1.29E-16	4.54E-15	RPS8	1	44775251	44778779	+	2781	protein_coding	ribosomal protein S8 [Source:HGNC Symbol;Acc:HGNC:10441]	-
ENSG00000143947	61411	29754	23461	36070	30771	31896	576.3799255	500.1710218	424.26619	448.6371333	477.5076303	467.1274859	35068.42936	32555.51142	0.107265621	0.392596967	0.579636499	RPS27A	2	55231903	55235853	+	3130	protein_coding	ribosomal protein S27a [Source:HGNC Symbol;Acc:HGNC:10417]	-
ENSG00000065978	73975	36635	30150	24420	21359	22314	359.7600399	320.0828394	273.642903	498.2399878	542.0454608	553.4530409	24165.63423	40392.52824	-0.741125528	1.65E-09	2.47E-08	YBX1	1	42682418	42703805	+	3395	protein_coding	Y-box binding protein 1 [Source:HGNC Symbol;Acc:HGNC:8014]	CSD
ENSG00000147403	68901	31191	27825	29625	24650	24723	307.0917032	259.9206951	213.3292419	326.5288753	324.7216728	359.394226	28107.76393	36403.24092	-0.373105021	0.006150683	0.022487654	RPL10	X	154389955	154409168	+	4825	protein_coding	ribosomal protein L10 [Source:HGNC Symbol;Acc:HGNC:10298]	-
ENSG00000089009	65518	30362	22552	30215	26641	29538	339.8306224	304.7927602	276.5416155	336.8890439	342.959266	316.0466371	30580.79381	33061.67526	-0.112601535	0.315583159	0.500749054	RPL6	12	112405190	112418838	-	4447	protein_coding	ribosomal protein L6 [Source:HGNC Symbol;Acc:HGNC:10362]	-
ENSG00000170421	78194	33867	32088	22904	19383	18373	166.4818215	143.3146844	111.1667876	259.8455341	247.2318761	290.6192189	21624.19674	40976.37279	-0.922173351	2.05E-10	3.47E-09	KRT8	12	52897187	52949954	-	6881	protein_coding	keratin 8 [Source:HGNC Symbol;Acc:HGNC:6446]	-
ENSG00000168003	49829	22639	21121	39177	35845	36180	378.4218219	352.1987356	290.9062522	220.0460163	219.6213152	254.205926	39487.17029	26821.70572	0.558041401	1.00E-05	7.62E-05	SLC3A2	11	62856102	62888875	+	5178	protein_coding	solute carrier family 3 member 2 [Source:HGNC Symbol;Acc:HGNC:11026]	-
ENSG00000181019	59810	27528	25610	34179	27300	26117	575.3918976	467.4996059	365.9882782	460.3249723	465.4267093	537.2051492	31247.8964	32447.28477	-0.054322081	0.721415149	0.845091161	NQO1	16	69706996	69726668	-	2971	protein_coding	NAD(P)H quinone dehydrogenase 1 [Source:HGNC Symbol;Acc:HGNC:2874]	-
ENSG00000147604	53862	28091	17994	36482	30739	31982	675.8058029	579.2249019	493.1606243	456.1546396	522.6160344	415.3337202	35236.83749	28099.80187	0.326473823	0.017781043	0.054670194	RPL7	8	73290242	73295789	-	2700	protein_coding	ribosomal protein L7 [Source:HGNC Symbol;Acc:HGNC:10363]	-
ENSG00000122406	73901	35839	27745	19928	18215	19381	270.3321003	251.3490753	218.8515278	458.3218503	488.2722472	468.9697515	20382.69368	38962.49846	-0.934776068	7.80E-17	2.78E-15	RPL5	1	92832013	92841924	+	3687	protein_coding	ribosomal protein L5 [Source:HGNC Symbol;Acc:HGNC:10360]	-
ENSG00000150753	65263	29740	22608	23177	23572	27582	205.6076129	212.7123055	203.6794537	264.6886671	264.9690735	249.9023344	26179.37146	32810.95399	-0.325806424	0.000641472	0.00316984	CCT5	5	10249929	10266389	+	5638	protein_coding	chaperonin containing TCP1 subunit 5 [Source:HGNC Symbol;Acc:HGNC:1618]	-
ENSG00000092841	56024	26049	25070	33295	25977	24266	361.3094768	286.750075	219.1987252	277.9462316	283.8988558	338.9853003	29840.03711	30995.16363	-0.054766503	0.735351025	0.852649691	MYL6	12	56158161	56163496	+	4609	protein_coding	myosin light chain 6 [Source:HGNC Symbol;Acc:HGNC:7587]	-
ENSG00000166441	53581	25181	21277	31240	27874	27388	229.2389894	208.0611372	167.2928101	179.752367	185.5763745	194.5423026	30763.57822	28487.98855	0.110875061	0.386817675	0.574167495	RPL27A	11	8682788	8714759	+	6816	protein_coding	ribosomal protein L27a [Source:HGNC Symbol;Acc:HGNC:10329]	-
ENSG00000182899	53927	22835	21811	32389	27924	26291	558.7999594	490.0615935	377.5769106	425.3548906	395.6690636	468.8788061	30870.62725	27915.75544	0.145149915	0.313264515	0.498339011	RPL35A	3	197950190	197956610	+	2899	protein_coding	ribosomal protein L35a [Source:HGNC Symbol;Acc:HGNC:10345]	-
ENSG00000067560	58675	26391	22943	25421	23848	26335	508.9876424	485.7141804	438.9220789	537.0986358	530.6922034	572.388647	26734.48759	30586.3749	-0.194176066	0.064845211	0.1553614	RHOA	3	49359145	49412998	-	2498	protein_coding	ras homolog family member A [Source:HGNC Symbol;Acc:HGNC:667]	-
ENSG00000132341	52481	22955	21544	29609	27160	28748	317.3167378	296.0828269	256.4580727	257.1329225	247.0693034	287.6880216	30306.10889	27589.70093	0.13551308	0.253928	0.431413633	RAN	12	130872037	130877678	+	4667	protein_coding	RAN, member RAS oncogene family [Source:HGNC Symbol;Acc:HGNC:9846]	-
ENSG00000163931	61311	27878	25392	25813	21341	18744	135.8721655	114.2670442	82.12848061	147.5423711	147.3757005	166.5386821	23569.33538	32733.33311	-0.473866437	0.002838904	0.011608881	TKT	3	53224712	53256052	-	9502	protein_coding	transketolase [Source:HGNC Symbol;Acc:HGNC:11834]	-
ENSG00000112306	62223	31877	25826	23330	19226	17846	1826.08472	1530.767855	1162.750592	2226.606503	2505.854664	2518.775896	21559.83138	34590.52545	-0.68203923	5.86E-06	4.67E-05	RPS12	6	132814569	132817564	+	639	protein_coding	ribosomal protein S12 [Source:HGNC Symbol;Acc:HGNC:10385]	-
ENSG00000198755	63640	30015	22989	20931	20335	21937	694.2176928	686.0631438	605.6509916	964.9886704	999.807294	950.0620679	22356.81202	32814.28505	-0.553659325	9.17E-08	1.04E-06	RPL10A	6	35468401	35470785	+	1508	protein_coding	ribosomal protein L10a [Source:HGNC Symbol;Acc:HGNC:10299]	-
ENSG00000125691	53754	29324	22585	27751	21174	19682	235.0529885	182.4333616	138.7700882	208.1537647	249.4494803	238.3600309	24521.05493	30679.65158	-0.323251744	0.048914927	0.1240385	RPL23	17	38847860	38853764	-	5905	protein_coding	ribosomal protein L23 [Source:HGNC Symbol;Acc:HGNC:10316]	-
ENSG00000063046	66063	28017	19418	17669	17362	21491	143.7892626	143.7237201	145.5829807	245.78712	228.9857037	196.8997574	19871.05336	30817.2849	-0.633225146	1.92E-08	2.41E-07	EIF4B	12	53006158	53042209	+	6146	protein_coding	eukaryotic translation initiation factor 4B [Source:HGNC Symbol;Acc:HGNC:3285]	-
ENSG00000131469	50963	26997	21255	26595	22715	20406	656.5496821	570.41975	419.3387345	575.1868246	669.3532249	653.8150426	24899.73764	28711.84429	-0.205502631	0.176175776	0.331768871	RPL27	17	42998273	43002959	+	2026	protein_coding	ribosomal protein L27 [Source:HGNC Symbol;Acc:HGNC:10328]	-
ENSG00000109971	61500	26311	19833	19837	19601	21024	204.6118825	205.6588005	180.5135066	290.0122326	272.5614714	254.8997842	21385.78744	29591.70974	-0.468693793	1.55E-05	0.000112599	HSPA8	11	123057489	123063230	-	4849	protein_coding	heat shock protein family A (Hsp70) member 8 [Source:HGNC Symbol;Acc:HGNC:5241]	-
ENSG00000176788	44978	23187	18602	26686	25204	27416	621.9576383	597.5317783	531.8888823	479.2518605	542.7428852	540.2106757	28057.81706	25027.18799	0.165001107	0.137063111	0.276273895	BASP1	5	17065598	17276843	+	2146	protein_coding	brain abundant membrane attached signal protein 1 [Source:HGNC Symbol;Acc:HGNC:957]	-
ENSG00000142676	62380	31787	25139	15958	15105	15656	300.169917	289.0171713	245.1370832	536.4390913	600.4965259	589.2002206	16561.41198	34263.95604	-1.04886531	1.04E-19	4.82E-18	RPL11	1	23691742	23696835	+	2659	protein_coding	ribosomal protein L11 [Source:HGNC Symbol;Acc:HGNC:10301]	-
ENSG00000075415	55202	25202	21955	22616	20357	20038	127.1534251	116.4233941	93.7791165	141.8905341	142.3047929	153.8055147	22404.09098	29088.0037	-0.376675806	0.003079985	0.01245676	SLC25A3	12	98593591	98606379	+	8896	protein_coding	solute carrier family 25 member 3 [Source:HGNC Symbol;Acc:HGNC:10989]	-
ENSG00000092199	45635	23258	18455	26908	24731	25388	184.1325209	172.1491844	144.6162403	142.7688555	159.8430283	157.3581814	27330.7412	25097.57312	0.123024119	0.305284484	0.489812715	HNRNPC	14	21209136	21269494	-	7309	protein_coding	heterogeneous nuclear ribonucleoprotein C (C1/C2) [Source:HGNC Symbol;Acc:HGNC:5035]	-
ENSG00000136942	49944	20291	20388	27662	23470	21691	901.3267053	777.9039266	588.3255824	743.9921053	664.0096113	827.7505638	25984.27714	25619.83095	0.020365866	0.89353648	0.943445003	RPL35	9	124857880	124861981	-	1535	protein_coding	ribosomal protein L35 [Source:HGNC Symbol;Acc:HGNC:10344]	-
ENSG00000100345	60649	24851	21953	16456	18398	20902	91.32930177	103.8653491	96.5635446	153.8848432	138.5166504	151.8119415	19628.56022	29885.26217	-0.606522766	8.66E-09	1.16E-07	MYH9	22	36281277	36388067	-	9012	protein_coding	myosin heavy chain 9 [Source:HGNC Symbol;Acc:HGNC:7579]	-
ENSG00000188846	49972	22950	18861	23532	22433	25219	136.4446236	132.3119763	121.7208417	132.4679034	133.6449432	136.2663118	25144.88192	25911.29562	-0.043318973	0.66274352	0.802675275	RPL14	3	40457292	40468587	+	8626	protein_coding	ribosomal protein L14 [Source:HGNC Symbol;Acc:HGNC:10305]	-
ENSG00000179218	27787	14351	12065	40098	34317	34139	738.9582633	643.3106264	523.7059296	234.1128235	265.6143997	277.0452593	38616.34799	15737.93955	1.295109467	3.50E-21	1.86E-19	CALR	19	12938578	12944489	+	2714	protein_coding	calreticulin [Source:HGNC Symbol;Acc:HGNC:1455]	-
ENSG00000173812	50185	23275	18849	24062	22070	22910	332.1776667	309.9240317	263.2711643	316.7371317	322.7012519	324.2300181	24487.2494	26063.94499	-0.090054049	0.431450418	0.616901391	EIF1	17	41688885	41692668	+	3623	protein_coding	eukaryotic translation initiation factor 1 [Source:HGNC Symbol;Acc:HGNC:3249]	-
ENSG00000144381	45920	20530	13945	22679	23428	34596	275.1171146	289.0967001	349.3486686	254.6724285	250.1237373	210.7843796	28118.73564	22025.0071	0.352295715	0.005922159	0.021770268	HSPD1	2	197486584	197516737	-	4123	protein_coding	heat shock protein family D (Hsp60) member 1 [Source:HGNC Symbol;Acc:HGNC:5261]	-
ENSG00000171863	51689	23568	19277	23404	20444	20249	211.7144698	188.1224111	152.4767159	213.7690983	214.1191123	217.2831744	22796.93821	26629.67612	-0.224243107	0.080647369	0.184005938	RPS7	2	3575260	3580920	+	5529	protein_coding	ribosomal protein S7 [Source:HGNC Symbol;Acc:HGNC:10440]	-
ENSG00000114391	46029	24551	19329	26004	20304	20477	496.7953897	394.5783173	325.6441097	402.0270569	471.062832	460.1219842	23785.41734	26056.31599	-0.131523203	0.37491597	0.562867972	RPL24	3	101681091	101686718	-	2618	protein_coding	ribosomal protein L24 [Source:HGNC Symbol;Acc:HGNC:10325]	-
ENSG00000127022	39365	18011	12469	23927	25437	36607	172.1662432	186.1829277	219.2620093	129.4959996	130.15769	111.7937634	29972.78351	19274.75519	0.636856737	2.81E-07	2.87E-06	CANX	5	179678628	179731641	+	6951	protein_coding	calnexin [Source:HGNC Symbol;Acc:HGNC:1473]	-
ENSG00000198467	53936	25002	22359	17916	16982	17334	281.5214281	271.4397532	226.7298457	387.4676793	394.5639538	437.7730049	18526.92623	28984.85395	-0.645657928	5.01E-08	5.90E-07	TPM2	9	35681992	35690056	-	3183	protein_coding	tropomyosin 2 [Source:HGNC Symbol;Acc:HGNC:12011]	-
ENSG00000161011	36221	15984	16239	31409	27097	25902	208.4864789	182.9612878	143.1187654	109.9184422	106.5568832	134.3102833	30069.70859	19731.91436	0.607860495	4.05E-05	0.000269438	SQSTM1	5	179806398	179838078	+	7535	protein_coding	sequestosome 1 [Source:HGNC Symbol;Acc:HGNC:11280]	-
ENSG00000139644	39289	18824	15676	26700	24825	27219	215.8780008	204.1740744	183.1929637	145.229367	152.8555785	157.9277977	27857.86773	21058.67743	0.403738799	0.00016756	0.000969524	TMBIM6	12	49707725	49764934	+	6186	protein_coding	transmembrane BAX inhibitor motif containing 6 [Source:HGNC Symbol;Acc:HGNC:11723]	-
ENSG00000115268	39689	17871	17499	28024	23115	22740	655.8924683	550.3140862	443.0293281	424.6772726	420.0718963	510.3192479	26310.645	21617.72275	0.283491508	0.054009764	0.134343899	RPS15	19	1438358	1440494	+	2137	protein_coding	ribosomal protein S15 [Source:HGNC Symbol;Acc:HGNC:10388]	-
ENSG00000212907	46709	15611	15400	19776	21125	28520	3330.343621	3618.774507	3997.970735	3596.147572	2640.301783	3231.450529	24271.64941	20992.0235	0.209317213	0.116241009	0.24333118	MT-ND4L	MT	10470	10766	+	297	protein_coding	mitochondrially encoded NADH:ubiquinone oxidoreductase core subunit 4L [Source:HGNC Symbol;Acc:HGNC:7460]	-
ENSG00000034510	45013	21602	20538	21814	18484	17554	2366.690269	2039.934807	1585.337408	2232.700235	2353.815026	2776.453883	20621.21301	25339.50363	-0.297208507	0.046318807	0.118708314	TMSB10	2	84905656	84906671	+	461	protein_coding	thymosin beta 10 [Source:HGNC Symbol;Acc:HGNC:11879]	-
ENSG00000111669	45852	20400	19962	22104	19047	17415	409.4625149	358.9087708	268.5383113	388.3183419	379.5296394	460.7586819	20900.12366	24764.00186	-0.244715364	0.106088195	0.227206501	TPI1	12	6867119	6870948	+	2700	protein_coding	triosephosphate isomerase 1 [Source:HGNC Symbol;Acc:HGNC:12009]	-
ENSG00000128272	41896	20412	17852	24986	20324	18766	497.0939804	411.3061154	310.7799393	381.0664136	407.8491682	442.5423573	22881.1218	23111.54898	-0.014431652	0.925268446	0.960331453	ATF4	22	39519695	39522685	+	2514	protein_coding	activating transcription factor 4 [Source:HGNC Symbol;Acc:HGNC:786]	TF_bZIP
ENSG00000172270	30201	12944	12184	30923	28691	29016	407.3315643	384.4380292	318.1584662	181.8754627	171.2407817	199.978144	31461.51453	15677.76126	1.00491729	4.98E-16	1.66E-14	BSG	19	571277	583493	+	3797	protein_coding	basigin (Ok blood group) [Source:HGNC Symbol;Acc:HGNC:1116]	-
ENSG00000163682	45110	21175	18775	22823	18918	16491	227.3018988	191.6548291	136.7152063	205.3948281	211.8000241	232.9895687	20832.40298	24375.7207	-0.226622176	0.154923469	0.302370697	RPL9	4	39452521	39458949	-	5022	protein_coding	ribosomal protein L9 [Source:HGNC Symbol;Acc:HGNC:10369]	-
ENSG00000113013	44497	19673	14828	19247	19814	24846	121.1494725	126.8658845	130.183055	128.0488127	124.3659025	116.2966639	22434.2967	21871.53677	0.03654556	0.713625199	0.839756408	HSPA9	5	138553756	138575416	-	7946	protein_coding	heat shock protein family A (Hsp70) member 9 [Source:HGNC Symbol;Acc:HGNC:5244]	-
ENSG00000115053	44571	25173	17524	17167	17236	20753	125.9159535	128.5988393	126.7087873	149.4600326	185.435799	160.1569517	19406.38502	25200.91993	-0.376842401	0.000797506	0.003819716	NCL	2	231453531	231483641	-	6819	protein_coding	nucleolin [Source:HGNC Symbol;Acc:HGNC:7667]	-
ENSG00000021826	33766	13702	10087	27102	25751	31899	124.7724278	120.5939709	122.2457729	71.06949742	63.35392131	57.86360721	29814.24643	15594.94821	0.934596711	2.59E-17	9.67E-16	CPS1	2	210477682	210679107	+	10864	protein_coding	carbamoyl-phosphate synthase 1 [Source:HGNC Symbol;Acc:HGNC:2323]	-
ENSG00000240342	42304	20462	17352	23656	19559	18389	1346.044687	1132.084972	870.99523	1100.489602	1169.333791	1230.251502	21976.79795	22967.32469	-0.063593516	0.66537289	0.804247699	RPS2P5	12	118246084	118246962	+	879	processed_pseudogene	ribosomal protein S2 pseudogene 5 [Source:HGNC Symbol;Acc:HGNC:31386]	-
ENSG00000142534	47460	22090	19008	19992	16604	16192	709.6632107	599.5466566	478.4494294	770.2117253	787.524398	840.7341148	18803.55403	25228.38932	-0.424060888	0.002442879	0.010181555	RPS11	19	49496365	49499708	+	1409	protein_coding	ribosomal protein S11 [Source:HGNC Symbol;Acc:HGNC:10384]	-
ENSG00000163468	39663	19182	16959	24710	20582	20163	319.8472856	271.0015095	217.2523942	234.7155308	249.3653251	273.5245817	23310.25697	21853.67088	0.09313709	0.511402386	0.684604884	CCT3	1	156308968	156367873	-	3864	protein_coding	chaperonin containing TCP1 subunit 3 [Source:HGNC Symbol;Acc:HGNC:1616]	-
ENSG00000211459	58346	27196	21824	9838	11007	12991	515.7811727	587.005061	566.9447617	1398.479479	1431.976703	1425.670681	11891.56684	30311.47964	-1.349890354	1.19E-40	2.09E-38	MT-RNR1	MT	648	1601	+	954	Mt_rRNA	mitochondrially encoded 12S rRNA [Source:HGNC Symbol;Acc:HGNC:7470]	-
ENSG00000105640	47215	21770	19049	19397	16410	16046	277.7429359	239.0183529	191.2558558	309.0827684	313.068331	339.8653083	18462.33204	25085.64444	-0.442291861	0.001274851	0.005782361	RPL18A	19	17859910	17864153	+	3493	protein_coding	ribosomal protein L18a [Source:HGNC Symbol;Acc:HGNC:10311]	-
ENSG00000198918	43347	21708	15800	21563	18759	17196	506.8093296	448.4967638	336.4359154	465.7799685	512.4216657	462.7204604	20520.67323	22890.55496	-0.157727852	0.273913106	0.454636928	RPL39	X	119786504	119791630	-	2128	protein_coding	ribosomal protein L39 [Source:HGNC Symbol;Acc:HGNC:10350]	-
ENSG00000143321	42712	20849	17114	19446	18561	19195	264.7269592	257.0297966	217.5181512	265.8300916	285.0528398	290.2990508	20276.32832	23071.36612	-0.186272272	0.100189354	0.217540622	HDGF	1	156742109	156766925	-	3674	protein_coding	heparin binding growth factor [Source:HGNC Symbol;Acc:HGNC:4856]	-
ENSG00000083845	43674	17417	17810	22365	18623	17755	309.2626233	261.952404	204.370735	276.1009151	241.8823268	306.8659141	20942.21116	22272.41143	-0.088861465	0.557724827	0.723471168	RPS5	19	58386400	58394806	+	3617	protein_coding	ribosomal protein S5 [Source:HGNC Symbol;Acc:HGNC:10426]	-
ENSG00000104904	33180	13290	14700	28421	24135	23704	413.7073543	357.3677862	287.2202277	220.808919	194.2903007	266.6228827	27145.9002	17486.57389	0.634554359	3.29E-05	0.000223063	OAZ1	19	2269509	2273490	+	3436	protein_coding	ornithine decarboxylase antizyme 1 [Source:HGNC Symbol;Acc:HGNC:8095]	-
ENSG00000105372	41746	14270	17920	23314	20034	18946	336.9164644	294.5013731	227.9095232	275.8078701	207.110286	322.6782152	22202.63077	20814.37133	0.093152025	0.583508695	0.743566171	RPS19	19	41860255	41872925	+	3461	protein_coding	ribosomal protein S19 [Source:HGNC Symbol;Acc:HGNC:10402]	-
ENSG00000170889	45423	20529	19131	19190	16441	15230	223.0025113	194.3467223	147.3242299	241.3220115	239.5933868	277.0120423	18143.19795	24352.53022	-0.424645555	0.00387388	0.01513348	RPS9	19	54200809	54249003	+	4304	protein_coding	ribosomal protein S9 [Source:HGNC Symbol;Acc:HGNC:10442]	-
ENSG00000132507	35815	16002	15451	23638	21185	21750	440.3251382	401.4259392	337.2574175	305.0099805	299.3706847	358.6291134	23632.26902	19302.74994	0.292034684	0.023869521	0.069287286	EIF5A	17	7306999	7312463	+	2685	protein_coding	eukaryotic translation initiation factor 5A [Source:HGNC Symbol;Acc:HGNC:3300]	-
ENSG00000105193	39140	17672	15667	21554	18613	18462	403.1563618	354.1410155	287.4510389	334.6977582	331.9736355	365.138545	20855.34228	20597.06347	0.017979038	0.891962415	0.942792546	RPS16	19	39433137	39435949	-	2674	protein_coding	ribosomal protein S16 [Source:HGNC Symbol;Acc:HGNC:10396]	-
ENSG00000196419	38327	17148	15381	19870	19494	20876	302.2547259	301.6410242	264.339472	266.5424608	261.9756705	291.5318465	21311.46997	20128.72783	0.082422663	0.445454061	0.628941263	XRCC6	22	41621119	41664048	+	3288	protein_coding	X-ray repair cross complementing 6 [Source:HGNC Symbol;Acc:HGNC:4055]	-
ENSG00000108518	39330	18156	16720	19466	18552	18713	489.9885072	475.0224359	392.0957089	452.6051219	458.9882856	524.4108228	20130.56869	21300.89168	-0.081459394	0.505184421	0.679589271	PFN1	17	4945652	4949061	-	1987	protein_coding	profilin 1 [Source:HGNC Symbol;Acc:HGNC:8881]	-
ENSG00000008988	36550	21230	15269	22158	18376	17195	369.1704338	311.4307905	238.4723498	278.4005433	355.237333	316.9809388	20597.0567	21304.00676	-0.048646152	0.753946553	0.863713894	RPS20	8	56067295	56074581	-	3002	protein_coding	ribosomal protein S20 [Source:HGNC Symbol;Acc:HGNC:10405]	-
ENSG00000133112	43710	21092	17682	17426	14897	15531	119.9030092	104.2666458	88.95518961	137.4989946	145.7546398	151.5967733	16991.68288	23597.10624	-0.47377148	0.000169075	0.000976024	TPT1	13	45333471	45341370	-	7269	protein_coding	tumor protein, translationally-controlled 1 [Source:HGNC Symbol;Acc:HGNC:12022]	-
ENSG00000198840	27951	15433	10586	26940	24320	24640	3894.292196	3576.09235	2964.907465	1847.203048	2240.544387	1906.729259	26954.10419	15483.58677	0.799809659	1.04E-09	1.61E-08	MT-ND3	MT	10059	10404	+	346	protein_coding	mitochondrially encoded NADH:ubiquinone oxidoreductase core subunit 3 [Source:HGNC Symbol;Acc:HGNC:7458]	-
ENSG00000044115	40469	17847	15270	17036	17289	20245	96.49703507	99.61630405	95.45608456	104.7985212	101.5275286	107.7733974	19219.71217	20704.84927	-0.107370624	0.260055439	0.439092675	CTNNA1	5	138610967	138935034	+	8830	protein_coding	catenin alpha 1 [Source:HGNC Symbol;Acc:HGNC:2509]	-
ENSG00000205542	40591	18274	14252	18410	17220	19060	540.6873169	514.4459505	465.9665991	545.015041	539.011793	521.5481459	19338.22343	20412.18225	-0.078080077	0.451647376	0.635391027	TMSB4X	X	12975110	12977227	+	1703	protein_coding	thymosin beta 4 X-linked [Source:HGNC Symbol;Acc:HGNC:11881]	-
ENSG00000071082	44533	24664	19017	15571	12404	11052	147.5830401	119.5902895	87.19675457	192.9693098	234.7770883	224.5888299	13960.09403	25698.16563	-0.880369141	9.63E-08	1.08E-06	RPL31	2	101002229	101024032	+	5277	protein_coding	ribosomal protein L31 [Source:HGNC Symbol;Acc:HGNC:10334]	-
ENSG00000159176	39173	17266	15196	16734	18145	20467	81.11688837	89.47108477	82.58576668	86.81298594	84.05731388	91.78400441	19501.06716	20231.32111	-0.052996225	0.601052662	0.757020342	CSRP1	1	201483530	201509456	-	10318	protein_coding	cysteine and glycine rich protein 1 [Source:HGNC Symbol;Acc:HGNC:2469]	-
ENSG00000178209	41517	16797	16136	16330	17336	18338	48.0700182	51.91002192	44.93446419	55.87279655	49.65832619	59.18480014	18381.24793	20892.89979	-0.184793741	0.103103474	0.222511112	PLEC	8	143915147	143976734	-	16991	protein_coding	plectin [Source:HGNC Symbol;Acc:HGNC:9069]	-
ENSG00000114942	42739	21114	18034	16021	14278	13730	418.4348843	379.3323252	298.5027234	510.3274899	553.8358107	586.8897534	15672.21853	23603.36947	-0.590768303	1.18E-05	8.85E-05	EEF1B2	2	206159585	206162928	+	1915	protein_coding	eukaryotic translation elongation factor 1 beta 2 [Source:HGNC Symbol;Acc:HGNC:3208]	-
ENSG00000005022	41941	18993	17513	17576	14766	14911	565.3230486	483.1185627	399.2297674	616.739512	613.5394172	701.8808517	16805.23458	22429.39858	-0.416469068	0.002231681	0.00942943	SLC25A5	X	119468422	119471396	+	1555	protein_coding	solute carrier family 25 member 5 [Source:HGNC Symbol;Acc:HGNC:10991]	-
ENSG00000178035	42833	18374	17124	15805	14680	14463	285.0701028	269.3378815	217.1476109	353.2010685	332.8381788	384.8474291	15972.07321	22168.56504	-0.472990479	0.000192091	0.001093378	IMPDH2	3	49024325	49029408	-	2773	protein_coding	inosine monophosphate dehydrogenase 2 [Source:HGNC Symbol;Acc:HGNC:6053]	-
ENSG00000147140	41505	17676	15160	16725	15426	16774	158.071412	148.3046422	131.9663917	179.3386795	167.7812602	178.5305759	17317.19549	20766.39582	-0.262130999	0.016044171	0.050220523	NONO	X	71283192	71301168	+	5292	protein_coding	non-POU domain containing octamer binding [Source:HGNC Symbol;Acc:HGNC:7871]	-
ENSG00000164924	32835	13645	9376	17299	19471	30543	101.1128865	115.7678529	148.6061213	87.74227156	80.09977619	68.28562784	23347.34485	15083.86447	0.630097613	2.73E-05	0.00018729	YWHAZ	8	100916523	100953388	-	8557	protein_coding	tyrosine 3-monooxygenase/tryptophan 5-monooxygenase activation protein zeta [Source:HGNC Symbol;Acc:HGNC:12855]	-
ENSG00000135624	34170	16154	14498	20204	18639	18493	281.4031771	264.0757106	214.4067745	217.5819971	225.9664527	251.6088602	20370.78911	18635.57068	0.128517293	0.311143992	0.496247777	CCT7	2	73233420	73253021	+	3591	protein_coding	chaperonin containing TCP1 subunit 7 [Source:HGNC Symbol;Acc:HGNC:1622]	-
ENSG00000108953	35467	17695	13593	17460	17221	19498	236.7883704	237.5684194	220.1129998	219.9008599	241.0121568	229.6982279	19120.02554	19013.79272	0.008098414	0.935523878	0.965347545	YWHAE	17	1344275	1400222	-	3688	protein_coding	tyrosine 3-monooxygenase/tryptophan 5-monooxygenase activation protein epsilon [Source:HGNC Symbol;Acc:HGNC:12851]	-
ENSG00000087460	33569	15966	13617	20083	17637	18870	71.01215269	63.43705557	55.54122923	54.26612831	56.69861727	59.99453972	20062.21554	18052.60347	0.152333615	0.199367418	0.362434989	GNAS	20	58839718	58911192	+	14145	protein_coding	GNAS complex locus [Source:HGNC Symbol;Acc:HGNC:4392]	-
ENSG00000153187	34139	15995	12096	15353	17298	22873	34.11035282	39.0933661	42.30148258	34.67608833	35.69023922	33.48581998	19411.53233	17453.14751	0.153446268	0.174319288	0.329486423	HNRNPU	1	244840638	244864560	-	22512	protein_coding	heterogeneous nuclear ribonucleoprotein U [Source:HGNC Symbol;Acc:HGNC:5048]	-
ENSG00000175061	44920	20560	17443	11971	11147	11541	83.43630107	79.0308813	66.95878273	143.1366019	143.9196105	151.485823	12290.48992	23492.96629	-0.934736841	3.02E-16	1.02E-14	SNHG29	17	16438767	16478678	+	7176	lncRNA	small nucleolar RNA host gene 29 [Source:HGNC Symbol;Acc:HGNC:28619]	-
ENSG00000117450	34490	17526	15055	20544	15807	14061	683.1942647	534.7156201	389.2377118	524.371094	585.348171	623.8298672	18044.62234	19463.82489	-0.109198875	0.517916509	0.689920982	PRDX1	1	45511036	45523047	-	1504	protein_coding	peroxiredoxin 1 [Source:HGNC Symbol;Acc:HGNC:9352]	-
ENSG00000130402	41798	18428	16098	13521	13091	13873	110.7901957	109.1137676	94.62423909	156.5793052	151.6501951	164.3579207	14332.38003	21534.80185	-0.587426949	5.50E-08	6.43E-07	ACTN4	19	38647649	38731589	+	6104	protein_coding	actinin alpha 4 [Source:HGNC Symbol;Acc:HGNC:166]	-
ENSG00000165119	33821	15027	11621	17823	17429	20851	174.9619702	174.0401847	170.3841684	151.7873718	148.151957	142.1453159	19755.08466	16814.8817	0.232351503	0.014745433	0.046868992	HNRNPK	9	83968083	83980616	-	5095	protein_coding	heterogeneous nuclear ribonucleoprotein K [Source:HGNC Symbol;Acc:HGNC:5044]	-
ENSG00000114867	31055	14485	12368	18248	18832	21517	110.5350544	116.0367122	108.4940632	86.00082829	88.12020718	93.34916382	20653.64094	16487.00932	0.325189664	0.000955968	0.004487062	EIF4G1	3	184314495	184335358	+	8257	protein_coding	eukaryotic translation initiation factor 4 gamma 1 [Source:HGNC Symbol;Acc:HGNC:3296]	-
ENSG00000186468	30484	14855	11799	21367	17879	17512	263.1586212	223.9914745	179.5350711	171.6454709	183.7464517	181.0695623	20211.47364	16263.56442	0.313528425	0.022770824	0.066660912	RPS23	5	82273320	82278396	-	4061	protein_coding	ribosomal protein S23 [Source:HGNC Symbol;Acc:HGNC:10410]	-
ENSG00000196205	45143	18835	14079	10877	11370	13210	391.6642431	416.4659244	395.9561664	743.1586827	681.1498627	631.6882567	12485.44628	21319.10056	-0.772117318	3.68E-13	8.92E-12	EEF1A1P5	9	133019486	133020874	+	1389	processed_pseudogene	eukaryotic translation elongation factor 1 alpha 1 pseudogene 5 [Source:HGNC Symbol;Acc:HGNC:3200]	-
ENSG00000167460	39703	17899	14189	11988	13116	16519	48.45164967	53.92342316	55.57571829	73.3620572	72.65455633	71.45618425	14591.87869	20090.6666	-0.461352088	6.70E-06	5.28E-05	TPM4	19	16067021	16103002	+	12375	protein_coding	tropomyosin 4 [Source:HGNC Symbol;Acc:HGNC:12013]	-
ENSG00000111057	40256	17066	16999	13321	12597	12861	217.0935806	208.8293298	174.4714573	299.9349784	279.3277914	345.1912079	13755.54163	21180.02075	-0.622670309	8.57E-07	8.00E-06	KRT18	12	52948871	52952906	+	3069	protein_coding	keratin 18 [Source:HGNC Symbol;Acc:HGNC:6430]	-
ENSG00000086062	23788	11542	9192	19537	20496	24247	199.3793683	212.7676828	205.9775314	110.9855944	118.297526	116.8849387	22615.43343	12665.31201	0.836573229	6.98E-18	2.71E-16	B4GALT1	9	33104082	33167356	-	4901	protein_coding	beta-1,4-galactosyltransferase 1 [Source:HGNC Symbol;Acc:HGNC:924]	-
ENSG00000044574	21387	10020	8390	21228	21344	24065	270.78168	276.9492694	255.5262742	124.7229608	128.3660489	133.3516392	23512.3306	11311.59488	1.055764506	6.90E-27	6.06E-25	HSPA5	9	125234853	125241343	-	3921	protein_coding	heat shock protein family A (Hsp70) member 5 [Source:HGNC Symbol;Acc:HGNC:5238]	-
ENSG00000171314	29246	13273	12571	18386	16078	16009	362.0433551	322.0472252	262.4079732	263.2850164	262.4911541	308.4390451	17947.24819	15818.16207	0.182258711	0.1780521	0.334354946	PGAM1	10	97426191	97433444	+	2540	protein_coding	phosphoglycerate mutase 1 [Source:HGNC Symbol;Acc:HGNC:8888]	-
ENSG00000113719	31073	14046	12066	16116	15114	15821	56.92071905	54.30086514	46.51430611	50.17445309	49.82393633	53.10099248	16675.10747	16184.95729	0.04304123	0.701684038	0.830664254	ERGIC1	5	172834251	172952683	+	14161	protein_coding	endoplasmic reticulum-golgi intermediate compartment 1 [Source:HGNC Symbol;Acc:HGNC:29205]	-
ENSG00000172757	30079	13440	14137	16929	14974	14447	144.3677973	129.8945908	102.554848	117.2704961	115.1093355	150.2181751	16498.4435	16751.54688	-0.021853423	0.883296288	0.937823163	CFL1	11	65823022	65862026	-	5865	protein_coding	cofilin 1 [Source:HGNC Symbol;Acc:HGNC:1874]	-
ENSG00000118181	31196	15904	11779	16993	13935	13222	575.4354375	480.0071777	372.7032642	482.9607101	540.8852849	497.0054677	15746.97957	16769.16711	-0.090772403	0.537777277	0.706838571	RPS25	11	119015712	119018691	-	1477	protein_coding	ribosomal protein S25 [Source:HGNC Symbol;Acc:HGNC:10413]	-
ENSG00000160789	34530	14417	13342	13382	13287	13958	95.82121136	96.77914443	83.19616785	113.0377626	103.6782797	119.0385878	14381.34138	17507.84199	-0.283839314	0.011249804	0.037409914	LMNA	1	156082573	156140089	+	6985	protein_coding	lamin A/C [Source:HGNC Symbol;Acc:HGNC:6636]	-
ENSG00000161203	24859	11560	10169	20286	17755	17665	213.3347567	189.9328498	154.6387515	119.5185164	122.09427	133.2507437	19808.30681	13309.42318	0.573725011	1.14E-05	8.59E-05	AP2M1	3	184174689	184184091	+	4756	protein_coding	adaptor related protein complex 2 subunit mu 1 [Source:HGNC Symbol;Acc:HGNC:564]	-
ENSG00000152234	32735	15742	13380	14286	12870	12787	65.50471452	60.02811025	48.80564704	68.62156225	72.49266628	76.44414441	14196.54167	17715.97786	-0.319489757	0.011768092	0.038880529	ATP5F1A	18	46080248	46104334	-	10908	protein_coding	ATP synthase F1 subunit alpha [Source:HGNC Symbol;Acc:HGNC:823]	-
ENSG00000063177	34534	15391	14230	13844	11874	11740	179.5225438	156.6277321	126.725787	204.7343108	200.4455845	229.9262209	13327.80281	18286.90175	-0.456377505	0.00081087	0.003877201	RPL18	19	48615328	48619184	-	3857	protein_coding	ribosomal protein L18 [Source:HGNC Symbol;Acc:HGNC:10310]	-
ENSG00000156482	27257	12526	11290	19611	16036	14662	246.0144098	204.63083	153.1064611	156.323836	157.8139777	176.4740881	17970.02993	14602.54364	0.299395353	0.052189387	0.130663508	RPL30	8	98024851	98046469	-	3987	protein_coding	ribosomal protein L30 [Source:HGNC Symbol;Acc:HGNC:10333]	-
ENSG00000136997	36126	16837	14296	10073	10981	13067	109.9059657	121.8760966	118.6800774	180.2057539	184.501286	194.3583353	11993.05747	19131.60485	-0.673637642	2.64E-11	5.06E-10	MYC	8	127735434	127742951	+	4584	protein_coding	MYC proto-oncogene, bHLH transcription factor [Source:HGNC Symbol;Acc:HGNC:7553]	bHLH
ENSG00000147065	29989	13545	11555	14850	14970	16434	124.0578463	127.2136742	114.2827187	114.5370811	113.6446632	120.2801419	16338.24033	15574.30727	0.069110868	0.491707696	0.668420231	MSN	X	65588377	65741931	+	5987	protein_coding	moesin [Source:HGNC Symbol;Acc:HGNC:7373]	-
ENSG00000158710	23203	10260	10418	20751	18408	17851	417.3210456	376.5755111	298.8362677	213.3348171	207.2291617	261.0608862	20287.75407	12655.09493	0.681035094	2.00E-06	1.73E-05	TAGLN2	1	159918107	159925732	-	2487	protein_coding	transgelin 2 [Source:HGNC Symbol;Acc:HGNC:11554]	-
ENSG00000185624	25398	11257	10373	18752	17304	17629	179.2957173	168.2995831	140.3102817	111.0217794	108.0978959	123.5813394	19053.05866	13382.71743	0.509720288	3.17E-05	0.00021547	P4HB	17	81843161	81860624	-	5231	protein_coding	prolyl 4-hydroxylase subunit beta [Source:HGNC Symbol;Acc:HGNC:8548]	-
ENSG00000197694	32216	14024	11584	12375	13856	16512	37.96045823	43.23528493	42.16240889	45.17978902	43.20464038	44.27626579	15015.25996	16147.57348	-0.104923261	0.305636225	0.490074844	SPTAN1	9	128552558	128633662	+	16305	protein_coding	spectrin alpha, non-erythrocytic 1 [Source:HGNC Symbol;Acc:HGNC:11273]	-
ENSG00000137309	32781	14563	13772	12117	12313	13236	260.4388484	269.2084887	236.8137495	322.1211193	314.3646911	368.8364819	13314.67872	17464.0873	-0.391277248	0.000479793	0.002458014	HMGA1	6	34236873	34246231	+	2327	protein_coding	high mobility group AT-hook 1 [Source:HGNC Symbol;Acc:HGNC:5010]	HMGA
ENSG00000107262	31789	15106	13920	14083	11991	11808	99.58606288	86.25275957	69.50550855	102.770056	107.2815691	122.6503572	13482.61322	17567.22825	-0.381731559	0.00652819	0.02365303	BAG1	9	33247820	33264720	-	7073	protein_coding	BCL2 associated athanogene 1 [Source:HGNC Symbol;Acc:HGNC:937]	-
ENSG00000175166	20856	9558	9032	20686	18908	19395	208.5940352	193.9479399	162.8000921	96.14854726	96.7976122	113.4842241	20933.2749	11346.38978	0.883754781	2.81E-12	6.08E-11	PSMD2	3	184299198	184309050	+	4960	protein_coding	proteasome 26S subunit, non-ATPase 2 [Source:HGNC Symbol;Acc:HGNC:9559]	-
ENSG00000177600	25841	11556	10302	18536	16259	15831	566.3362791	505.3199046	402.6300717	360.9557976	354.5995241	392.1986607	18016.67704	13537.42916	0.412391868	0.002000612	0.008576693	RPLP2	11	809965	812880	+	1637	protein_coding	ribosomal protein lateral stalk subunit P2 [Source:HGNC Symbol;Acc:HGNC:10377]	-
ENSG00000122566	23950	11893	8762	18267	16064	19120	98.59050871	88.1933392	85.90041536	59.09622503	64.4661227	58.92469265	18864.41908	12624.53493	0.579449132	5.75E-08	6.71E-07	HNRNPA2B1	7	26173057	26201529	-	9267	protein_coding	heterogeneous nuclear ribonucleoprotein A2/B1 [Source:HGNC Symbol;Acc:HGNC:5033]	-
ENSG00000206503	30974	16456	12701	13157	12074	12506	242.8256867	226.6747443	192.1302166	261.3493283	305.0241899	292.0800305	13385.33061	17367.21931	-0.37564496	0.002094831	0.008942161	HLA-A	6	29941260	29945884	+	2710	protein_coding	major histocompatibility complex, class I, A [Source:HGNC Symbol;Acc:HGNC:4931]	-
ENSG00000119335	33598	15678	11032	10705	11108	15217	122.9434947	129.7684047	145.4746832	176.4081524	180.8347106	157.8699	12945.50446	16746.90927	-0.37148981	0.001010086	0.004710032	SET	9	128683424	128696400	+	4355	protein_coding	SET nuclear proto-oncogene [Source:HGNC Symbol;Acc:HGNC:10760]	-
ENSG00000090861	31587	14498	12562	13001	12307	12670	144.5653956	139.2047335	117.2745304	160.5766208	161.9078624	174.0494191	13466.55118	16672.95412	-0.308121004	0.007325282	0.026072617	AARS	16	70252295	70289543	-	4498	protein_coding	alanyl-tRNA synthetase [Source:HGNC Symbol;Acc:HGNC:20]	-
ENSG00000155506	32706	15163	11787	10886	11853	14176	63.68835837	70.53979954	69.03747935	87.47934052	89.09413434	85.92532957	12972.49406	16752.77842	-0.368949241	0.000197348	0.001119783	LARP1	5	154712843	154817605	+	8549	protein_coding	La ribonucleoprotein domain family member 1 [Source:HGNC Symbol;Acc:HGNC:29531]	-
ENSG00000089597	29520	13317	11977	13780	13645	14272	137.0213602	138.015165	118.1308669	134.1966743	132.989609	148.3929623	14763.51176	15605.08121	-0.07991861	0.47273352	0.653618587	GANAB	11	62624826	62646726	-	5030	protein_coding	glucosidase II alpha subunit [Source:HGNC Symbol;Acc:HGNC:4138]	-
ENSG00000170275	24757	11105	9299	17449	16416	17243	130.3547926	124.7492709	107.2281432	84.5552972	83.31961915	86.5603306	18109.30227	12716.63051	0.509980687	3.94E-06	3.24E-05	CRTAP	3	33113979	33147773	+	6695	protein_coding	cartilage associated protein [Source:HGNC Symbol;Acc:HGNC:2379]	-
ENSG00000123416	31203	11148	12831	13683	12850	13828	191.4845862	182.9236394	161.0836129	199.6343123	156.682938	223.7377142	14287.3473	15476.32687	-0.115320419	0.409644119	0.596544996	TUBA1B	12	49127782	49131397	-	3574	protein_coding	tubulin alpha 1b [Source:HGNC Symbol;Acc:HGNC:18809]	-
ENSG00000197728	26556	13392	11110	16297	14106	13899	397.0322253	349.5716336	281.8649953	295.7788361	327.6693245	337.2549632	15762.47066	14723.88273	0.098409325	0.465863375	0.648119581	RPS26	12	56041351	56044697	+	2053	protein_coding	ribosomal protein S26 [Source:HGNC Symbol;Acc:HGNC:10414]	-
ENSG00000084234	27720	12883	10537	13306	13770	16207	89.17458959	93.87322808	90.4140096	84.93235559	86.71273007	87.99070118	15235.41718	14465.12504	0.074921516	0.430507358	0.616108998	APLP2	11	130068147	130144811	+	7463	protein_coding	amyloid beta precursor like protein 2 [Source:HGNC Symbol;Acc:HGNC:598]	-
ENSG00000136938	28922	15601	11205	12334	11895	13913	329.8901735	323.6265129	309.7602724	353.6552425	419.0734283	373.4250901	13447.35829	16000.32071	-0.250664601	0.019949002	0.059994443	ANP32B	9	97983341	98015943	+	1870	protein_coding	acidic nuclear phosphoprotein 32 family member B [Source:HGNC Symbol;Acc:HGNC:16677]	-
ENSG00000106682	31651	15497	13333	11131	10345	10916	174.4674527	164.9396029	142.4240272	226.8057271	243.9496074	260.3960038	11477.98927	17417.19768	-0.601563263	2.51E-07	2.59E-06	EIF4H	7	74174245	74197101	+	3191	protein_coding	eukaryotic translation initiation factor 4H [Source:HGNC Symbol;Acc:HGNC:12741]	-
ENSG00000164032	22909	11025	10054	19420	15036	13944	427.8882987	336.9983028	255.7455324	230.7669766	243.9675335	276.0236305	17295.74575	12722.43102	0.443124886	0.00640637	0.023267141	H2AFZ	4	99948086	99950355	-	2270	protein_coding	H2A histone family member Z [Source:HGNC Symbol;Acc:HGNC:4741]	-
ENSG00000169908	13058	5960	4974	21705	22041	24531	310.6130169	320.8524563	292.2231455	85.43245161	85.66006	88.69350974	24099.99598	6778.087271	1.830201969	3.79E-77	2.10E-74	TM4SF1	3	149369022	149377692	-	3495	protein_coding	transmembrane 4 L six family member 1 [Source:HGNC Symbol;Acc:HGNC:11853]	-
ENSG00000198242	33291	15109	10481	10589	9991	12668	237.2836421	227.7382728	236.2981945	341.056268	340.0328109	292.6454464	11685.69857	16224.78523	-0.473650926	9.42E-06	7.20E-05	RPL23A	17	28719985	28724359	+	2232	protein_coding	ribosomal protein L23a [Source:HGNC Symbol;Acc:HGNC:10317]	-
ENSG00000122026	31213	13231	9320	12928	11970	12733	287.5073355	270.785839	235.7153269	317.3506864	295.5170268	258.2615166	13330.87958	14625.68579	-0.134065351	0.274755786	0.455845866	RPL21	13	27251309	27256691	+	2249	protein_coding	ribosomal protein L21 [Source:HGNC Symbol;Acc:HGNC:10313]	-
ENSG00000115944	28165	13175	11384	14431	12126	11886	128.7739008	110.0685387	88.28901017	114.9019829	118.0740069	126.5763332	13688.0667	15044.64393	-0.136328932	0.323561016	0.508808866	COX7A2L	2	42333546	42425088	-	5605	protein_coding	cytochrome c oxidase subunit 7A2 like [Source:HGNC Symbol;Acc:HGNC:2289]	-
ENSG00000144028	31783	13130	11502	11024	11309	12402	49.28262006	51.42721431	46.15149865	64.9584742	58.95105246	64.06991468	12266.03278	15700.26597	-0.356245654	0.000568155	0.002849922	SNRNP200	2	96274338	96321271	-	11188	protein_coding	small nuclear ribonucleoprotein U5 subunit 200 [Source:HGNC Symbol;Acc:HGNC:30859]	-
ENSG00000115677	30566	13516	11353	11317	11361	12719	46.54840269	47.53398653	43.54777108	57.47757263	55.83337783	58.18490144	12493.70905	15567.94872	-0.317427457	0.001198625	0.005467717	HDLBP	2	241227264	241317061	-	12160	protein_coding	high density lipoprotein binding protein [Source:HGNC Symbol;Acc:HGNC:4857]	-
ENSG00000198830	31100	14759	12278	11368	10318	10893	178.2939421	164.6122906	142.2130738	222.9971203	232.4779183	239.9420416	11549.07696	16555.56741	-0.519539083	6.47E-06	5.11E-05	HMGN2	1	26472440	26476642	+	3189	protein_coding	high mobility group nucleosomal binding domain 2 [Source:HGNC Symbol;Acc:HGNC:4986]	-
ENSG00000002834	33919	15345	13331	8536	8831	10136	60.46377197	63.63044011	59.76500075	109.8424506	109.1641345	117.6602473	9691.607233	17746.41944	-0.87265708	9.49E-19	3.97E-17	LASP1	17	38869859	38921770	+	7061	protein_coding	LIM and SH3 protein 1 [Source:HGNC Symbol;Acc:HGNC:6513]	-
ENSG00000169714	25327	12555	9809	12319	13229	15559	319.7428063	349.2742395	336.1603638	300.5352519	327.2761043	317.2314673	14460.01128	13594.9433	0.089144877	0.373991526	0.56207259	CNBP	3	129169484	129183922	-	1927	protein_coding	CCHC-type zinc finger nucleic acid binding protein [Source:HGNC Symbol;Acc:HGNC:13164]	-
ENSG00000213719	23537	10758	10001	15413	14387	14469	396.9583983	376.9140024	310.1957405	277.137482	278.2669379	320.9426556	15716.28894	12704.85067	0.307001213	0.014310848	0.045669655	CLIC1	6	31730581	31739763	-	1942	protein_coding	chloride intracellular channel 1 [Source:HGNC Symbol;Acc:HGNC:2062]	-
ENSG00000234741	36114	16790	11533	6911	7753	9272	71.3876605	81.46409791	79.72511911	170.5470429	174.1827752	148.4399321	8406.892966	17826.47247	-1.084494679	7.66E-22	4.35E-20	GAS5	1	173858559	173868882	-	4842	lncRNA	growth arrest specific 5 [Source:HGNC Symbol;Acc:HGNC:16355]	-
ENSG00000197451	28378	12612	11687	12129	11231	12205	286.4218081	269.7824692	239.9155331	306.3721002	299.1143859	343.8827003	12587.76377	15010.84999	-0.253911875	0.026447366	0.075376505	HNRNPAB	5	178204533	178211163	+	2118	protein_coding	heterogeneous nuclear ribonucleoprotein A/B [Source:HGNC Symbol;Acc:HGNC:5034]	-
ENSG00000182199	25914	11750	10538	14321	12477	12232	155.9834447	138.2386709	110.9027032	129.0404771	128.5331887	143.0176228	13887.84711	13732.43581	0.01625207	0.903496429	0.94920771	SHMT2	12	57229573	57234935	+	4592	protein_coding	serine hydroxymethyltransferase 2 [Source:HGNC Symbol;Acc:HGNC:10852]	-
ENSG00000076706	17464	7913	7203	16640	17419	19764	112.134542	119.4052777	110.8665247	53.80419744	53.5549367	60.48193887	18971.73067	9299.581285	1.028890822	6.92E-23	4.32E-21	MCAM	11	119308529	119321521	-	7422	protein_coding	melanoma cell adhesion molecule [Source:HGNC Symbol;Acc:HGNC:6934]	-
ENSG00000110958	24144	11226	8081	13146	12789	15995	193.4414349	191.4285354	195.9203819	162.4244642	165.9025907	148.1655312	14737.19247	12090.70179	0.285398829	0.004369593	0.016749241	PTGES3	12	56663341	56688408	-	3399	protein_coding	prostaglandin E synthase 3 [Source:HGNC Symbol;Acc:HGNC:16049]	-
ENSG00000132182	27413	11548	10458	11867	11581	12466	72.42675478	71.89825625	63.33221881	76.48935403	70.78432776	79.53035476	12703.992	13875.34962	-0.127289133	0.240610675	0.414760634	NUP210	3	13316235	13420322	-	8195	protein_coding	nucleoporin 210 [Source:HGNC Symbol;Acc:HGNC:30052]	-
ENSG00000135069	23450	10926	8780	13529	13014	14798	306.737752	300.1418452	279.2827124	243.0696435	248.7911816	248.0403	14593.61821	12184.93995	0.260247547	0.008001184	0.028116955	PSAT1	9	78297125	78330093	+	2206	protein_coding	phosphoserine aminotransferase 1 [Source:HGNC Symbol;Acc:HGNC:19129]	-
ENSG00000124942	37274	13323	9065	6071	6774	10999	15.59877722	17.70474708	23.52464194	43.78472909	34.37989955	29.02179897	8258.18407	15576.17125	-0.915593575	8.04E-08	9.15E-07	AHNAK	11	62433542	62556235	-	19466	protein_coding	AHNAK nucleoprotein [Source:HGNC Symbol;Acc:HGNC:347]	-
ENSG00000113739	21016	9910	7846	13972	14335	16247	114.0372832	119.0145872	110.3826873	78.41961182	81.233318	79.79263137	15711.11282	10953.92454	0.520373003	7.25E-08	8.32E-07	STC2	5	173314713	173329503	-	6128	protein_coding	stanniocalcin 2 [Source:HGNC Symbol;Acc:HGNC:11374]	-
ENSG00000135404	20583	9248	9140	16670	13964	13340	316.658961	269.823788	210.9363901	178.7521195	176.4315529	216.3358911	15674.06746	11233.78629	0.480657268	0.001388073	0.006226499	CD63	12	55725323	55729707	-	2633	protein_coding	CD63 molecule [Source:HGNC Symbol;Acc:HGNC:1692]	-
ENSG00000092621	28109	12275	11553	11106	9928	9399	60.26638246	54.80162479	42.4559537	69.73474113	66.89770328	78.11571746	10838.78018	14776.21631	-0.447097108	0.001251503	0.005689404	PHGDH	1	119648411	119744226	+	9217	protein_coding	phosphoglycerate dehydrogenase [Source:HGNC Symbol;Acc:HGNC:8923]	-
ENSG00000120708	28943	13336	12222	9546	8883	9062	61.86997942	58.56422705	48.89023181	85.76072216	86.80732654	98.70224235	9754.664598	15627.69516	-0.679897981	3.08E-08	3.77E-07	TGFBI	5	136028988	136063818	+	7717	protein_coding	transforming growth factor beta induced [Source:HGNC Symbol;Acc:HGNC:11771]	-
ENSG00000010256	23943	9903	10369	13230	12031	12247	206.5258311	191.0427114	159.1416107	170.8753602	155.2578494	201.6868612	13315.75656	12624.74473	0.076969534	0.571323054	0.733852327	UQCRC1	3	48599002	48610976	-	3204	protein_coding	ubiquinol-cytochrome c reductase core protein 1 [Source:HGNC Symbol;Acc:HGNC:12585]	-
ENSG00000140416	35305	15875	12595	5503	5620	6806	19.99541116	20.77214539	20.58554019	58.64802413	57.93177201	57.02367413	6304.590764	17839.34134	-1.500628121	2.19E-56	5.82E-54	TPM1	15	63042632	63071915	+	13765	protein_coding	tropomyosin 1 [Source:HGNC Symbol;Acc:HGNC:12010]	-
ENSG00000115484	26032	11348	8134	10875	11311	13982	201.3778608	213.0579147	215.5218233	220.3821098	211.0444995	187.6777655	12702.23375	12483.39333	0.024785475	0.817122258	0.901638113	CCT4	2	61868085	61888671	-	2701	protein_coding	chaperonin containing TCP1 subunit 4 [Source:HGNC Symbol;Acc:HGNC:1617]	-
ENSG00000086758	30290	11897	9408	7719	9590	12646	22.21484562	28.074697	30.29527738	39.85362914	34.38681665	33.73694597	10454.95628	14008.82833	-0.422285249	0.001747177	0.007624638	HUWE1	X	53532096	53686728	-	17379	protein_coding	HECT, UBA and WWE domain containing E3 ubiquitin protein ligase 1 [Source:HGNC Symbol;Acc:HGNC:30892]	-
ENSG00000167468	20929	10252	8904	15553	13250	12279	385.2874783	333.8880019	253.2055492	237.0312158	255.0654137	274.8413496	14656.05189	11559.54556	0.34249715	0.019994395	0.060103761	GPX4	19	1103926	1106791	+	2019	protein_coding	glutathione peroxidase 4 [Source:HGNC Symbol;Acc:HGNC:4556]	-
ENSG00000129351	23717	10789	9593	12133	11746	12998	55.05729021	54.21891765	49.09787149	49.20313013	49.16998559	54.24094882	13031.32894	12557.38366	0.053566805	0.611824445	0.764694265	ILF3	19	10654261	10692417	+	11022	protein_coding	interleukin enhancer binding factor 3 [Source:HGNC Symbol;Acc:HGNC:6038]	-
ENSG00000011304	22844	9851	9167	13044	12442	13613	94.78509776	91.96735183	82.34222799	75.89056166	71.89221164	83.00088095	13826.97173	11858.42504	0.221645818	0.045274224	0.116582472	PTBP1	19	797075	812327	+	6883	protein_coding	polypyrimidine tract binding protein 1 [Source:HGNC Symbol;Acc:HGNC:9583]	-
ENSG00000047849	24808	10723	8981	11177	11738	13474	37.41058472	39.96479251	37.54095233	37.96184764	36.04606024	37.45589165	12819.28314	12434.14241	0.043920034	0.652026688	0.794941885	MAP4	3	47850690	48089272	-	14943	protein_coding	microtubule associated protein 4 [Source:HGNC Symbol;Acc:HGNC:6862]	-
ENSG00000132475	22769	10393	9094	11738	12165	14582	95.71001301	100.8996351	98.97371255	84.87769372	85.10918862	92.39413806	13535.30205	12014.90623	0.172092236	0.082438061	0.186979012	H3F3B	17	75776434	75785893	-	6134	protein_coding	H3 histone family member 3B [Source:HGNC Symbol;Acc:HGNC:4765]	-
ENSG00000204469	26560	11947	9936	9548	10558	12176	52.36301126	58.8990206	55.58483745	66.59269904	65.80264032	67.89690604	11359.4446	13636.50798	-0.26355928	0.008573902	0.029809074	PRRC2A	6	31620715	31637771	+	9120	protein_coding	proline rich coiled-coil 2A [Source:HGNC Symbol;Acc:HGNC:13918]	-
ENSG00000117592	24703	11845	10108	11940	10587	11193	258.4112537	233.0742103	201.6476185	244.4236009	257.4627562	272.5828499	11958.06117	13361.28716	-0.160002976	0.182319733	0.339967563	PRDX6	1	173477330	173488815	+	2311	protein_coding	peroxiredoxin 6 [Source:HGNC Symbol;Acc:HGNC:16753]	-
ENSG00000174231	28049	11381	9927	9787	9947	11284	43.16617584	44.62726968	41.42824747	56.55847786	50.41347837	54.55545817	10939.37924	13674.2493	-0.32210525	0.001621975	0.007147083	PRPF8	17	1650629	1684867	-	11340	protein_coding	pre-mRNA processing factor 8 [Source:HGNC Symbol;Acc:HGNC:17340]	-
ENSG00000085662	19237	9476	8706	16245	13833	12650	222.3607931	192.6056788	144.134691	120.3821754	130.2674175	148.4852655	15251.16909	10887.60607	0.486386523	0.001506789	0.00669287	AKR1B1	7	134442356	134459284	-	3654	protein_coding	aldo-keto reductase family 1 member B [Source:HGNC Symbol;Acc:HGNC:381]	-
ENSG00000272398	22482	9859	7550	12362	12096	15763	199.7077087	198.7751455	211.9749114	166.0456018	159.9599314	151.9774802	14109.14745	11047.33726	0.352737904	0.000393216	0.002056752	CD24	6	106969831	106975627	-	3096	protein_coding	CD24 molecule [Source:HGNC Symbol;Acc:HGNC:1645]	-
ENSG00000173402	18993	8587	7330	15397	14645	14922	111.2368853	107.6257766	89.7385903	62.73250381	62.30550578	65.98464479	15949.10118	9872.415034	0.692017532	1.81E-09	2.69E-08	DAG1	3	49468703	49535618	+	6923	protein_coding	dystroglycan 1 [Source:HGNC Symbol;Acc:HGNC:2666]	-
ENSG00000136810	24926	11989	9604	12370	10401	10423	612.5694975	523.9320627	429.6530537	564.318908	596.2671466	592.6032347	11808.64877	13218.87148	-0.1627903	0.222374564	0.392452331	TXN	9	110243810	110256507	-	1010	protein_coding	thioredoxin [Source:HGNC Symbol;Acc:HGNC:12435]	-
ENSG00000165678	18826	10067	7217	14707	13776	14679	308.8085933	294.2406226	256.5672695	180.7214416	212.2939443	188.8200848	15285.8886	10346.32576	0.563180503	1.63E-06	1.44E-05	GHITM	10	84139509	84153568	+	2382	protein_coding	growth hormone inducible transmembrane protein [Source:HGNC Symbol;Acc:HGNC:17281]	-
ENSG00000110700	24951	11274	9849	11510	10722	10926	272.1898922	257.9209888	215.0786805	269.7559108	267.7607732	290.2117592	11765.79648	13069.00272	-0.151554095	0.200393833	0.36390279	RPS13	11	17074388	17077715	-	2115	protein_coding	ribosomal protein S13 [Source:HGNC Symbol;Acc:HGNC:10386]	-
ENSG00000197102	25955	10133	8028	9797	10970	14232	13.31932349	15.17084945	16.10625204	16.13230541	13.83564322	13.59948997	12247.91675	11965.31698	0.033405267	0.780727057	0.881374441	DYNC1H1	14	101964573	102056443	+	36789	protein_coding	dynein cytoplasmic 1 heavy chain 1 [Source:HGNC Symbol;Acc:HGNC:2961]	-
ENSG00000198910	20943	9377	8385	13486	12995	13411	92.79306678	90.95422315	76.81270027	65.88060957	64.79903551	71.88886687	14139.25723	10992.35648	0.363273758	0.001522723	0.006759032	L1CAM	X	153861514	153886173	-	7269	protein_coding	L1 cell adhesion molecule [Source:HGNC Symbol;Acc:HGNC:6470]	-
ENSG00000113140	22165	10110	9354	12849	11858	12114	138.4729047	129.9933487	108.6732211	109.2067675	109.4255862	125.6085023	13066.45441	11926.64188	0.131793873	0.28783555	0.470924185	SPARC	5	151661096	151686975	-	4641	protein_coding	secreted protein acidic and cysteine rich [Source:HGNC Symbol;Acc:HGNC:11219]	-
ENSG00000115306	22682	9962	7570	9987	12056	15878	27.03987387	33.20374447	35.78532009	28.07613364	27.08871486	25.53828265	13242.92	11129.40669	0.250758136	0.044704641	0.115387163	SPTBN1	2	54456317	54671446	+	18473	protein_coding	spectrin beta, non-erythrocytic 1 [Source:HGNC Symbol;Acc:HGNC:11275]	-
ENSG00000130707	29320	12940	11375	8472	7618	7735	140.4021484	128.423052	106.7057006	222.1458046	215.3745264	234.8904771	8460.754861	15149.49369	-0.840504317	8.43E-12	1.71E-10	ASS1	9	130444961	130501274	+	3018	protein_coding	argininosuccinate synthase 1 [Source:HGNC Symbol;Acc:HGNC:758]	-
ENSG00000031698	26876	12450	10414	8858	8899	9816	115.1051636	117.6290392	106.1776668	159.6651401	162.4803085	168.6175995	9738.204442	14101.45623	-0.534090051	1.01E-07	1.13E-06	SARS	1	109213918	109238182	+	3849	protein_coding	seryl-tRNA synthetase [Source:HGNC Symbol;Acc:HGNC:10537]	-
ENSG00000169813	23444	11556	9668	11093	10385	11148	170.5579594	162.4215652	142.6787959	164.7938631	178.4443347	185.2191209	11551.10041	12833.295	-0.151729029	0.177077797	0.332990412	HNRNPF	10	43385617	43409166	-	3253	protein_coding	heterogeneous nuclear ribonucleoprotein F [Source:HGNC Symbol;Acc:HGNC:5039]	-
ENSG00000164889	25510	11185	9961	10788	9909	9911	71.27744112	66.59708232	54.50899006	77.05626672	74.21973571	82.00499391	10871.96208	13183.15743	-0.278132623	0.024233685	0.070099442	SLC4A2	7	151057210	151076526	+	7570	protein_coding	solute carrier family 4 member 2 [Source:HGNC Symbol;Acc:HGNC:11028]	-
ENSG00000167986	24386	10975	9910	11605	10284	10081	41.60810904	37.50672241	30.08679632	39.97235602	39.5193339	44.2723614	11372.2793	12888.81299	-0.180594228	0.171954851	0.326480489	DDB1	11	61299451	61342596	-	13950	protein_coding	damage specific DNA binding protein 1 [Source:HGNC Symbol;Acc:HGNC:2717]	-
ENSG00000233276	15885	6289	6878	17097	15565	15290	722.8400526	669.3998863	538.1077906	307.0406378	267.0398926	362.335317	17047.64885	8269.851232	1.043785961	5.23E-13	1.24E-11	GPX1	3	49357176	49358358	-	1183	polymorphic_pseudogene	glutathione peroxidase 1 [Source:HGNC Symbol;Acc:HGNC:4553]	-
ENSG00000100097	20707	8255	8270	14674	12988	12087	687.8458748	619.297197	471.629152	443.7579526	388.6260897	483.0302508	14168.66578	10477.82579	0.435337487	0.002954446	0.012017279	LGALS1	22	37675636	37679802	+	1067	protein_coding	galectin 1 [Source:HGNC Symbol;Acc:HGNC:6561]	-
ENSG00000169567	18084	8672	7535	16247	13464	12285	453.4633759	382.2586762	285.4195351	230.7543401	243.0863421	262.0465772	14998.32172	9844.495998	0.607485502	6.85E-05	0.000434456	HINT1	5	131159027	131171735	-	1792	protein_coding	histidine triad nucleotide binding protein 1 [Source:HGNC Symbol;Acc:HGNC:4912]	-
ENSG00000077942	26667	10894	10793	9188	8840	9678	63.08098587	61.73677836	55.30986527	83.70241526	75.11680534	92.33064322	9796.119793	13658.61616	-0.47950568	4.07E-05	0.000270501	FBLN1	22	45502238	45601135	+	7285	protein_coding	fibulin 1 [Source:HGNC Symbol;Acc:HGNC:3600]	-
ENSG00000177469	22387	9949	9213	11299	11213	11943	158.2992416	159.7992953	139.2809611	143.3907275	139.9879035	160.829642	12189.59025	11838.56481	0.042272879	0.705015112	0.833024967	CAVIN1	17	42402449	42423256	-	3570	protein_coding	caveolae associated protein 1 [Source:HGNC Symbol;Acc:HGNC:9688]	-
ENSG00000065911	24951	10195	7534	9469	10084	13752	98.21638659	106.3963881	118.7367607	118.3189032	106.2036196	97.37145283	11639.74979	11587.35339	0.006235538	0.958705676	0.978047366	MTHFD2	2	74198610	74217565	+	4822	protein_coding	methylenetetrahydrofolate dehydrogenase (NADP+ dependent) 2, methenyltetrahydrofolate cyclohydrolase [Source:HGNC Symbol;Acc:HGNC:7434]	-
ENSG00000108561	22874	10313	9444	11905	10440	10515	255.0055054	227.4756254	187.4860378	224.0003087	221.8591922	252.0590724	11678.4338	12165.66459	-0.058924685	0.651808081	0.794834549	C1QBP	17	5432777	5448830	-	2335	protein_coding	complement C1q binding protein [Source:HGNC Symbol;Acc:HGNC:1243]	-
ENSG00000167004	19994	9775	8157	11919	11999	13391	141.2314797	144.6275253	132.0821704	108.3122857	116.3270483	120.4337891	13169.66444	10873.53318	0.276629926	0.0070586	0.025276837	PDIA3	15	43746410	43773278	+	4221	protein_coding	protein disulfide isomerase family A member 3 [Source:HGNC Symbol;Acc:HGNC:4606]	-
ENSG00000026025	25937	11848	9912	10038	8510	8980	96.99737146	83.64818966	72.23182834	114.5826493	114.9820566	119.343911	9771.212644	13481.87078	-0.464477573	0.000183994	0.001051189	VIM	10	17228241	17237593	+	5176	protein_coding	vimentin [Source:HGNC Symbol;Acc:HGNC:12692]	-
ENSG00000120129	20950	9370	7936	12012	11842	13087	298.4548154	299.2971185	270.6717098	237.9762614	233.816476	245.6920615	13050.27344	10782.03349	0.275449194	0.006205175	0.022651957	DUSP1	5	172768096	172771195	-	2013	protein_coding	dual specificity phosphatase 1 [Source:HGNC Symbol;Acc:HGNC:3064]	-
ENSG00000102317	21832	11009	9638	11974	10144	10049	102.7782639	88.56976172	71.79998723	85.67258866	94.90348228	103.0801742	11446.93747	12339.04549	-0.10814536	0.441138396	0.625594487	RBM3	X	48574449	48581162	+	5827	protein_coding	RNA binding motif protein 3 [Source:HGNC Symbol;Acc:HGNC:9900]	-
ENSG00000130985	22464	9921	9125	11742	10711	10605	91.2358681	84.65795317	68.59203734	79.79891131	77.41965561	88.34512796	11748.47374	11800.26787	-0.006324923	0.960610283	0.979150422	UBA1	X	47190861	47215128	+	6437	protein_coding	ubiquitin like modifier activating enzyme 1 [Source:HGNC Symbol;Acc:HGNC:12469]	-
ENSG00000179010	20727	10055	8589	12435	11034	11269	234.2546961	211.4412454	176.7125494	178.5111332	190.2378128	201.6096508	12336.28038	11304.63943	0.126096879	0.315811443	0.500911968	MRFAP1	4	6640091	6642745	+	2655	protein_coding	Morf4 family associated protein 1 [Source:HGNC Symbol;Acc:HGNC:24549]	-
ENSG00000115241	22636	11007	8965	10695	10124	10441	133.8970618	128.930779	108.8107618	129.5615952	138.39853	139.8513781	11083.62439	12162.43279	-0.133957485	0.242642792	0.417649743	PPM1G	2	27381195	27409591	-	3995	protein_coding	protein phosphatase, Mg2+/Mn2+ dependent 1G [Source:HGNC Symbol;Acc:HGNC:9278]	-
ENSG00000167553	23869	9708	9770	10157	9901	10387	109.6977483	108.7741087	93.38172442	117.856307	105.301433	131.4779799	10781.26484	12260.31011	-0.185434784	0.129201047	0.263813586	TUBA1C	12	49188736	49274603	+	4631	protein_coding	tubulin alpha 1c [Source:HGNC Symbol;Acc:HGNC:20768]	-
ENSG00000108107	25123	10879	9860	10354	9051	8269	74.69542492	66.41965548	49.65675443	82.85976232	78.82193119	88.63167459	9873.69379	12955.35869	-0.391970872	0.006758986	0.024361429	RPL28	19	55385345	55403250	+	6933	protein_coding	ribosomal protein L28 [Source:HGNC Symbol;Acc:HGNC:10330]	-
ENSG00000171793	27826	12151	10904	6655	7352	8620	29.81503158	33.50479187	32.14652084	56.99337008	54.67282157	60.86943283	7956.358028	14379.46756	-0.853733239	3.94E-16	1.32E-14	CTPS1	1	40979688	41012565	+	11164	protein_coding	CTP synthase 1 [Source:HGNC Symbol;Acc:HGNC:2519]	-
ENSG00000213585	18786	8492	7062	13306	12278	13395	218.271552	204.8761756	182.9076342	140.8867915	139.9045554	144.345593	13794.75271	9676.771009	0.511497381	1.95E-06	1.69E-05	VDAC1	5	133971871	134004975	-	3049	protein_coding	voltage dependent anion channel 1 [Source:HGNC Symbol;Acc:HGNC:12669]	-
ENSG00000112118	20604	9909	8534	12472	10487	10522	171.1376686	146.3777237	120.1841797	129.2550124	136.5562526	145.9111048	11910.16703	11203.30589	0.088338886	0.515118429	0.687940144	MCM3	6	52264014	52284881	-	3645	protein_coding	minichromosome maintenance complex component 3 [Source:HGNC Symbol;Acc:HGNC:6945]	-
ENSG00000188229	22207	9716	9242	10411	10127	10507	255.6280218	252.9362263	214.7505289	249.2827624	239.5939082	282.753621	10999.23711	11733.95706	-0.093193664	0.431535689	0.616934832	TUBB4B	9	137241287	137243707	+	2037	protein_coding	tubulin beta 4B class IVb [Source:HGNC Symbol;Acc:HGNC:20771]	-
ENSG00000143799	22216	10243	8928	10518	9630	10368	73.2376401	68.20899876	60.09462936	70.72181297	71.63093184	77.4607246	10807.22146	11787.02935	-0.125138534	0.268441421	0.448354289	PARP1	1	226360691	226408093	-	7183	protein_coding	poly(ADP-ribose) polymerase 1 [Source:HGNC Symbol;Acc:HGNC:270]	-
ENSG00000145741	21035	9212	6695	10758	10808	13301	218.1069136	222.8935188	224.4717451	194.9695332	187.5703006	169.1276724	12255.84472	10159.93083	0.2702307	0.009029608	0.031127481	BTF3	5	73498408	73505635	+	2467	protein_coding	basic transcription factor 3 [Source:HGNC Symbol;Acc:HGNC:1125]	-
ENSG00000170315	19214	9344	8106	13086	11298	10578	417.681232	366.8206937	281.0483922	280.3768647	299.5319321	322.3820429	12464.85288	10555.03657	0.24001785	0.09454535	0.208072818	UBB	17	16380798	16382745	+	1567	protein_coding	ubiquitin B [Source:HGNC Symbol;Acc:HGNC:12463]	-
ENSG00000174437	21530	9100	7802	9817	10475	12542	35.72243779	38.77310143	37.98993856	35.81728566	33.25645419	35.37483655	11542.11505	10717.45002	0.106872913	0.284818973	0.467138727	ATP2A2	12	110280756	110351093	+	13745	protein_coding	ATPase sarcoplasmic/endoplasmic reticulum Ca2+ transporting 2 [Source:HGNC Symbol;Acc:HGNC:812]	-
ENSG00000125868	22938	11003	8590	9534	8877	10299	131.0388683	124.1096121	117.830994	144.1341455	151.8827151	147.1107293	10132.37339	12038.01954	-0.24861371	0.013084622	0.042477089	DSTN	20	17570075	17609919	+	3639	protein_coding	destrin, actin depolymerizing factor [Source:HGNC Symbol;Acc:HGNC:15750]	-
ENSG00000058262	17748	7759	7263	12306	12419	13451	132.6496083	136.1726535	120.6932914	87.46309161	83.99763645	97.55090521	13492.33084	9318.225997	0.534183723	1.19E-06	1.08E-05	SEC61A1	3	128051641	128071683	+	4640	protein_coding	SEC61 translocon alpha 1 subunit [Source:HGNC Symbol;Acc:HGNC:18276]	-
ENSG00000164111	19571	9347	8015	11472	11077	11449	196.1644521	192.6715269	162.9627046	152.9961603	160.5187122	170.7697318	12048.99233	10574.76514	0.188422711	0.099059159	0.215744464	ANXA5	4	121667946	121696995	-	2925	protein_coding	annexin A5 [Source:HGNC Symbol;Acc:HGNC:543]	-
ENSG00000162909	19058	8794	7108	11016	11380	13317	64.1786636	67.44087812	64.58217084	50.76102793	51.4547481	51.59889007	12574.40056	9857.850875	0.351185813	0.00022376	0.001253243	CAPN2	1	223701593	223776018	+	8585	protein_coding	calpain 2 [Source:HGNC Symbol;Acc:HGNC:1479]	-
ENSG00000136068	22482	9880	8072	8696	9712	11692	31.17382587	35.41550672	34.88983198	36.84612838	35.57130281	36.05603161	10569.57557	11298.06761	-0.096198556	0.349517274	0.536698108	FLNB	3	58008400	58172251	+	13952	protein_coding	filamin B [Source:HGNC Symbol;Acc:HGNC:3755]	-
ENSG00000071127	23062	10144	9242	9283	9126	9281	59.31985194	59.32071602	49.36805051	67.37441682	65.1018307	73.58746978	9816.825969	12040.40406	-0.294545662	0.011351224	0.037684325	WDR1	4	10074339	10116949	-	7827	protein_coding	WD repeat domain 1 [Source:HGNC Symbol;Acc:HGNC:12754]	-
ENSG00000173660	23553	11350	10100	9929	7635	7411	370.3256336	289.6686647	230.0883206	401.6158455	425.1541066	469.3813568	8910.525057	12975.63672	-0.542210425	0.000506771	0.00258163	UQCRH	1	46303698	46316776	+	1341	protein_coding	ubiquinol-cytochrome c reductase hinge protein [Source:HGNC Symbol;Acc:HGNC:12590]	-
ENSG00000185787	20537	9717	6896	10968	10329	11470	83.72604847	80.20577554	72.88464923	71.67315124	74.49679837	65.59286553	11583.23841	10357.80637	0.161093804	0.139130048	0.279479551	MORF4L1	15	78810487	78898139	+	6552	protein_coding	mortality factor 4 like 1 [Source:HGNC Symbol;Acc:HGNC:16989]	-
ENSG00000101335	26863	12609	10997	6351	6469	6622	113.1232962	117.209092	98.18352312	218.7513761	225.5603895	244.0677299	6886.48665	14430.09621	-1.067231025	2.45E-21	1.32E-19	MYL9	20	36541497	36551447	+	2808	protein_coding	myosin light chain 9 [Source:HGNC Symbol;Acc:HGNC:15754]	-
ENSG00000137312	23212	10300	9269	8889	8759	9400	139.5887799	139.9156658	122.8754032	166.6466203	162.4452746	181.3663386	9567.310246	12137.06974	-0.343190595	0.001539133	0.006821242	FLOT1	6	30727709	30742732	-	3185	protein_coding	flotillin 1 [Source:HGNC Symbol;Acc:HGNC:3757]	-
ENSG00000149136	24710	11483	10133	7444	7706	8217	58.75295292	61.8680676	53.98537454	89.16253825	91.02295957	99.6523571	8260.152218	13238.36551	-0.680388994	2.59E-10	4.34E-09	SSRP1	11	57325986	57335892	-	6337	protein_coding	structure specific recognition protein 1 [Source:HGNC Symbol;Acc:HGNC:11327]	HMG
ENSG00000150991	17379	9690	7155	12376	11724	11322	158.7981753	153.0224774	120.9282741	101.9474421	124.8708986	114.3934198	12592.79205	9929.103178	0.34301611	0.009906096	0.033615971	UBC	12	124911604	124917368	-	3898	protein_coding	ubiquitin C [Source:HGNC Symbol;Acc:HGNC:12468]	-
ENSG00000161091	12430	5170	5050	15514	15466	15804	146.6814373	148.745415	124.3821008	53.7290104	49.09238887	59.4934215	16578.74173	6410.000244	1.371097536	7.10E-30	7.12E-28	MFSD12	19	3538261	3574290	-	5290	protein_coding	major facilitator superfamily domain containing 12 [Source:HGNC Symbol;Acc:HGNC:28299]	-
ENSG00000004455	24158	11089	9327	8351	7789	8294	43.39550905	41.17202421	35.87648048	57.39229925	57.87232627	60.39131394	8654.264322	12621.4071	-0.544429227	8.18E-07	7.66E-06	AK2	1	33007940	33080996	-	9625	protein_coding	adenylate kinase 2 [Source:HGNC Symbol;Acc:HGNC:362]	-
ENSG00000172053	22835	10195	8650	10242	8768	8250	108.9223078	94.85207068	73.03407089	111.0246524	108.8908896	114.6236857	9718.483883	11745.35712	-0.273395709	0.052058613	0.130434367	QARS	3	49095932	49105130	-	4703	protein_coding	glutaminyl-tRNA synthetase [Source:HGNC Symbol;Acc:HGNC:9751]	-
ENSG00000092820	27666	12329	11122	5966	5717	5964	90.47730155	88.19395014	75.2893456	191.8178886	187.7830964	210.1674619	6252.607808	14520.32652	-1.215600754	2.33E-26	1.92E-24	EZR	6	158765741	158819368	-	3298	protein_coding	ezrin [Source:HGNC Symbol;Acc:HGNC:12691]	-
ENSG00000221983	19592	8736	8395	11458	10209	9949	133.0888996	120.6230852	96.19487713	104.0394701	101.9102565	121.5010176	11247.88021	10526.02033	0.095786844	0.485077091	0.663735391	UBA52	19	18571730	18577550	+	4306	protein_coding	ubiquitin A-52 residue ribosomal protein fusion product 1 [Source:HGNC Symbol;Acc:HGNC:12458]	-
ENSG00000142089	20408	9351	8251	11434	9575	9097	496.8552762	423.2380579	329.0556938	405.4324511	408.0957087	446.7499408	10733.31254	10828.93909	-0.012801045	0.92921116	0.962057538	IFITM3	11	319676	327537	-	1151	protein_coding	interferon induced transmembrane protein 3 [Source:HGNC Symbol;Acc:HGNC:5414]	-
ENSG00000115758	23265	10060	9225	8027	8202	9164	143.8468872	149.5137665	136.7010288	190.6060167	181.0578833	205.9869838	8960.552394	12035.64796	-0.425592253	4.80E-05	0.000314711	ODC1	2	10439968	10448327	-	2791	protein_coding	ornithine decarboxylase 1 [Source:HGNC Symbol;Acc:HGNC:8109]	-
ENSG00000135919	5799	2758	2239	17352	17780	21980	96.89335782	100.9928054	102.167238	14.80416509	15.46717439	15.57846846	20063.43668	3065.803337	2.710799064	4.39E-170	2.91E-166	SERPINE2	2	223975045	224039318	-	8957	protein_coding	serpin family E member 2 [Source:HGNC Symbol;Acc:HGNC:8951]	-
ENSG00000137076	27145	11215	9928	6181	6312	7123	31.30290939	32.51675231	30.02813792	62.84954671	57.0423608	62.64896886	6919.096269	13458.15141	-0.959959423	6.11E-21	3.15E-19	TLN1	9	35696948	35732195	-	9876	protein_coding	talin 1 [Source:HGNC Symbol;Acc:HGNC:11845]	-
ENSG00000134308	18641	7823	5618	10605	10941	14204	196.3781346	206.0884665	218.9437833	157.8112673	145.4882904	129.6254839	12529.89086	8729.341605	0.520970872	4.47E-06	3.65E-05	YWHAQ	2	9583967	9630997	-	2701	protein_coding	tyrosine 3-monooxygenase/tryptophan 5-monooxygenase activation protein theta [Source:HGNC Symbol;Acc:HGNC:12854]	-
ENSG00000108424	23433	9601	6558	6984	8739	12435	45.73919131	58.21839155	67.79060938	70.16143887	63.14994457	53.51578026	9791.723981	10651.40771	-0.121621315	0.424783553	0.610785265	KPNB1	17	47649476	47685505	+	7637	protein_coding	karyopherin subunit beta 1 [Source:HGNC Symbol;Acc:HGNC:6400]	-
ENSG00000130741	23170	9421	7220	8326	8443	11009	102.0415046	105.2571116	112.3124279	129.8233537	115.9603997	110.2564088	9737.165916	10847.00356	-0.156058353	0.15392177	0.300878088	EIF2S3	X	24054946	24078810	+	4081	protein_coding	eukaryotic translation initiation factor 2 subunit gamma [Source:HGNC Symbol;Acc:HGNC:3267]	-
ENSG00000068697	16736	8428	6420	12113	11293	12484	391.8765441	371.6388371	336.1946587	247.5344006	273.8383895	258.7967265	12692.053	9004.148817	0.495371742	4.61E-06	3.75E-05	LAPTM4A	2	20032650	20051628	-	1546	protein_coding	lysosomal protein transmembrane 4 alpha [Source:HGNC Symbol;Acc:HGNC:6924]	-
ENSG00000143549	18720	9126	7434	10274	10197	11677	33.90486399	34.23017162	32.07696147	28.24324757	30.24650246	30.5682939	11338.31481	10076.31988	0.170443998	0.086574216	0.194282869	TPM3	1	154155304	154194648	-	15156	protein_coding	tropomyosin 3 [Source:HGNC Symbol;Acc:HGNC:12012]	-
ENSG00000196365	16554	7092	6631	12813	12215	11934	127.3553622	123.502029	98.73973105	75.22387535	70.79578295	82.12429145	13132.65935	8570.255825	0.615790936	1.11E-06	1.02E-05	LONP1	19	5691834	5720572	-	5032	protein_coding	lon peptidase 1, mitochondrial [Source:HGNC Symbol;Acc:HGNC:9479]	-
ENSG00000084754	20218	8957	7993	10367	9488	9926	119.7214468	111.4571018	95.418509	106.7439805	103.8852012	115.0151021	10559.53147	10528.7264	0.004227152	0.97133043	0.986017587	HADHA	2	26190635	26244672	-	4331	protein_coding	hydroxyacyl-CoA dehydrogenase trifunctional multienzyme complex subunit alpha [Source:HGNC Symbol;Acc:HGNC:4801]	-
ENSG00000134684	23469	11360	9278	7703	7162	7827	46.91567822	44.3717574	39.68194328	65.34901251	69.48781972	70.41070091	8029.026774	12582.6201	-0.648097893	2.28E-09	3.34E-08	YARS	1	32775237	32818153	-	8212	protein_coding	tyrosyl-tRNA synthetase [Source:HGNC Symbol;Acc:HGNC:12840]	-
ENSG00000184216	20839	9543	8748	9189	8903	9156	117.3334179	115.6389276	97.31924955	121.6512815	122.3800558	139.183721	9658.179918	11205.73468	-0.214298277	0.069583417	0.16419216	IRAK1	X	154010506	154019902	-	3917	protein_coding	interleukin 1 receptor associated kinase 1 [Source:HGNC Symbol;Acc:HGNC:6112]	-
ENSG00000166986	18689	8360	7544	10027	10302	11115	71.3585972	74.57805394	65.84522001	60.80617657	59.75218887	66.89646469	11111.29636	9834.959722	0.176174987	0.099151474	0.215898354	MARS	12	57475445	57517569	+	7028	protein_coding	methionyl-tRNA synthetase [Source:HGNC Symbol;Acc:HGNC:6898]	-
ENSG00000143933	17615	8252	5849	9881	10250	14159	69.46948514	73.30460508	82.86387905	56.61899701	58.26726765	51.23904192	11983.12917	8822.544423	0.441624181	0.000102352	0.00062563	CALM2	2	47160083	47176921	-	7114	protein_coding	calmodulin 2 [Source:HGNC Symbol;Acc:HGNC:1445]	-
ENSG00000178952	18907	8452	7751	11470	9886	9524	259.466753	227.4851845	179.3400073	195.5362431	192.0215807	218.4752447	10997.58945	10002.97682	0.13678648	0.326835225	0.512646912	TUFM	16	28842411	28846348	-	2211	protein_coding	Tu translation elongation factor, mitochondrial [Source:HGNC Symbol;Acc:HGNC:12420]	-
ENSG00000169100	17453	7197	7045	12876	11083	10119	414.6833077	363.0840168	271.2768158	256.9756765	232.7873313	282.7110489	12162.12368	8955.700388	0.441503987	0.003483357	0.013824571	SLC25A6	X	1386152	1392113	-	1553	protein_coding	solute carrier family 25 member 6 [Source:HGNC Symbol;Acc:HGNC:10992]	-
ENSG00000049656	16914	7992	7499	11837	10424	10986	90.40109666	80.98053957	69.84111162	59.05609424	61.29990188	71.36111107	11793.35708	9373.03104	0.331637183	0.010022164	0.033956146	CLPTM1L	5	1317752	1345099	-	6549	protein_coding	CLPTM1 like [Source:HGNC Symbol;Acc:HGNC:24308]	-
ENSG00000130508	20418	9150	7459	8612	9302	10679	38.23325875	42.00759731	39.4645703	41.44163083	40.7972267	41.26141338	10067.64243	10386.80204	-0.04507006	0.64657298	0.791164078	PXDN	2	1631887	1744852	-	11266	protein_coding	peroxidasin [Source:HGNC Symbol;Acc:HGNC:14966]	-
ENSG00000143878	21418	9295	8315	8428	8520	9608	178.0874481	183.1313052	168.9978873	206.9064557	197.2560948	218.9259464	9369.055447	11010.12346	-0.232817516	0.022169439	0.065225977	RHOB	2	20447074	20449440	+	2367	protein_coding	ras homolog family member B [Source:HGNC Symbol;Acc:HGNC:668]	-
ENSG00000115641	23431	10656	8838	7541	7189	7827	56.9225767	55.1999019	49.18021706	80.85982136	80.78339017	83.12579384	7978.794035	12107.43238	-0.601723065	8.78E-09	1.17E-07	FHL2	2	105357712	105438513	-	6626	protein_coding	four and a half LIM domains 2 [Source:HGNC Symbol;Acc:HGNC:3703]	-
ENSG00000128422	31531	14430	13109	1793	2038	2525	29.93267445	34.60856757	35.08860579	240.6519142	241.9378499	272.6848404	2228.309303	16892.3818	-2.921978002	6.59E-144	2.63E-140	KRT17	17	41619442	41624842	-	2996	protein_coding	keratin 17 [Source:HGNC Symbol;Acc:HGNC:6427]	-
ENSG00000177156	14985	6675	6759	14087	11594	11095	242.3709274	202.9128347	158.9017989	117.8704932	115.3414835	144.9007571	13111.71713	8205.603594	0.676362952	1.21E-05	9.05E-05	TALDO1	11	747415	765012	+	2907	protein_coding	transaldolase 1 [Source:HGNC Symbol;Acc:HGNC:11559]	-
ENSG00000166197	20900	8729	7165	8063	8991	11267	101.5811663	115.2228849	118.1583252	120.3785657	110.4468366	112.4757578	9927.290557	10174.42736	-0.035621607	0.741889671	0.855505069	NOLC1	10	102152176	102163871	+	3970	protein_coding	nucleolar and coiled-body phosphoprotein 1 [Source:HGNC Symbol;Acc:HGNC:15608]	-
ENSG00000165280	17960	7959	7393	11380	10091	10227	118.1851268	106.6028908	88.41140995	85.27333319	83.01399625	95.66817032	11260.34341	9489.894647	0.246862248	0.055717797	0.137648018	VCP	9	35056064	35072627	-	4816	protein_coding	valosin containing protein [Source:HGNC Symbol;Acc:HGNC:12666]	-
ENSG00000143612	19577	9117	7438	9631	9106	9950	180.4127237	173.5152453	155.1523501	167.6595378	171.5220616	173.6113654	10147.09594	10221.09717	-0.010487031	0.920405904	0.958027577	C1orf43	1	154206696	154220637	-	2670	protein_coding	chromosome 1 open reading frame 43 [Source:HGNC Symbol;Acc:HGNC:29876]	-
ENSG00000164733	13575	6017	5814	14567	12602	12014	99.57357661	87.624928	68.35985163	42.42288193	41.30724695	49.51938159	13959.41886	7278.516565	0.939693095	7.48E-11	1.36E-09	CTSB	8	11842524	11869448	-	7317	protein_coding	cathepsin B [Source:HGNC Symbol;Acc:HGNC:2527]	-
ENSG00000082641	15220	6993	5994	11378	11862	13105	96.73288105	102.5841644	92.74376358	59.1574151	59.70957424	63.49669638	12826.74113	8009.057414	0.679630738	1.92E-11	3.75E-10	NFE2L1	17	48048329	48061545	+	5883	protein_coding	nuclear factor, erythroid 2 like 1 [Source:HGNC Symbol;Acc:HGNC:7781]	TF_bZIP
ENSG00000142871	25096	11842	10043	3624	5666	8162	74.19450877	117.9979214	139.0976082	234.8953523	243.4898625	256.1965256	6041.934902	13397.00728	-1.148603898	1.05E-10	1.87E-09	CCN1	1	85580761	85583950	+	2443	protein_coding	cellular communication network factor 1 [Source:HGNC Symbol;Acc:HGNC:2654]	-
ENSG00000168439	21306	9728	8415	8497	7971	8273	91.25704927	87.08188575	73.9610938	104.6138222	104.9292621	112.6110797	8771.376149	11199.90102	-0.352614167	0.002147752	0.009127031	STIP1	11	64185272	64204543	+	4657	protein_coding	stress induced phosphoprotein 1 [Source:HGNC Symbol;Acc:HGNC:11387]	-
ENSG00000099783	15518	8176	7141	11260	10359	11107	100.3166507	93.87861605	82.37034831	63.20576968	73.15563242	79.27200903	11590.83677	9037.174307	0.359446244	0.004085771	0.015837127	HNRNPM	19	8444767	8489114	+	5614	protein_coding	heterogeneous nuclear ribonucleoprotein M [Source:HGNC Symbol;Acc:HGNC:5046]	-
ENSG00000172809	16427	10276	6827	11080	9745	9084	144.7309577	129.4844842	98.77301215	98.09938299	134.808732	111.1163013	10661.66303	9833.742467	0.11674191	0.455750191	0.639178663	RPL38	17	74203582	74210655	+	3829	protein_coding	ribosomal protein L38 [Source:HGNC Symbol;Acc:HGNC:10349]	-
ENSG00000283041	26001	10630	10246	5897	5193	5285	224.4619876	201.0685802	167.4542465	452.4682096	406.3658408	485.9507161	5816.786643	13191.44416	-1.181450539	2.57E-19	1.14E-17	AC008038.1	7	133034607	133035920	-	1314	processed_pseudogene	eukaryotic translation elongation factor 1 gamma (	-
ENSG00000197956	16576	7764	7241	12072	10001	9314	621.8233678	524.0170902	399.359061	390.3497389	401.647984	464.7426796	11200.7729	9109.803403	0.298221654	0.051054324	0.128321212	S100A6	1	153534599	153536244	-	971	protein_coding	S100 calcium binding protein A6 [Source:HGNC Symbol;Acc:HGNC:10496]	-
ENSG00000142192	15670	7480	5890	10206	10841	12868	80.82030488	87.32698716	84.82335964	56.73097665	59.48928801	58.11743165	11927.69316	8220.109859	0.53721217	4.02E-08	4.82E-07	APP	21	25880550	26171128	-	6316	protein_coding	amyloid beta precursor protein [Source:HGNC Symbol;Acc:HGNC:620]	-
ENSG00000120438	23376	10401	7702	6601	6495	8356	67.61297573	67.67272816	71.24563242	109.4653977	106.9960307	98.29921058	7528.645999	11473.90739	-0.608082672	2.10E-09	3.09E-08	TCP1	6	159778498	159789703	-	4883	protein_coding	t-complex 1 [Source:HGNC Symbol;Acc:HGNC:11655]	-
ENSG00000196352	11109	5147	3780	15525	12657	14677	131.4311064	108.9962477	103.4292431	42.99598129	43.76157824	39.87351787	15165.68549	5585.023259	1.44090781	7.66E-33	9.32E-31	CD55	1	207321376	207386804	+	5908	protein_coding	CD55 molecule (Cromer blood group) [Source:HGNC Symbol;Acc:HGNC:2665]	-
ENSG00000108654	18782	8205	5907	8443	9152	12295	49.33215261	54.39556607	59.80001698	50.17200497	48.14865006	43.00574211	10449.83385	9031.112446	0.210247933	0.07270315	0.169845122	DDX5	17	64498254	64508199	-	8560	protein_coding	DEAD-box helicase 5 [Source:HGNC Symbol;Acc:HGNC:2746]	-
ENSG00000117632	19814	10291	7620	8818	7734	7987	70.60015106	62.98743391	53.23027592	72.52605212	82.74949782	76.01804659	8712.325616	10786.46932	-0.308097992	0.014969276	0.04742927	STMN1	1	25884181	25906991	-	6247	protein_coding	stathmin 1 [Source:HGNC Symbol;Acc:HGNC:6510]	-
ENSG00000127184	14961	8007	6331	13370	10202	9315	339.6195896	263.6093783	196.9625608	173.7433903	204.2694441	200.3825216	11762.0728	8501.874913	0.468390336	0.005024818	0.018932321	COX7C	5	86617928	86620962	+	1969	protein_coding	cytochrome c oxidase subunit 7C [Source:HGNC Symbol;Acc:HGNC:2292]	-
ENSG00000130255	14206	7474	5938	12460	11201	10896	274.415065	250.9348132	199.7544667	143.0368908	165.3161391	162.9507258	12293.11202	7990.284302	0.621732825	3.48E-06	2.90E-05	RPL36	19	5674947	5691875	+	2271	protein_coding	ribosomal protein L36 [Source:HGNC Symbol;Acc:HGNC:13631]	-
ENSG00000130175	16311	6963	6224	11154	10493	10856	107.9899351	103.3395402	87.4907162	72.19706969	67.70508504	75.08417656	11524.14036	8291.048353	0.474980567	4.43E-05	0.000292717	PRKCSH	19	11435288	11450968	+	5166	protein_coding	protein kinase C substrate 80K-H [Source:HGNC Symbol;Acc:HGNC:9411]	-
ENSG00000105220	18809	7874	7853	9901	8693	8697	46.3676248	41.41137786	33.90351731	40.27057575	37.03424134	45.82448416	9701.606271	9816.956466	-0.017011101	0.901314641	0.947997772	GPI	19	34359480	34402413	+	10680	protein_coding	glucose-6-phosphate isomerase [Source:HGNC Symbol;Acc:HGNC:4458]	-
ENSG00000130702	21127	8468	7850	6939	7867	9486	24.28517906	28.00707696	27.63548177	33.80403932	29.76442689	34.23263091	8527.158546	10433.99306	-0.291163999	0.009892562	0.033591364	LAMA5	20	62307955	62367312	-	14291	protein_coding	laminin subunit alpha 5 [Source:HGNC Symbol;Acc:HGNC:6485]	-
ENSG00000143761	17128	7746	7115	10188	9491	9965	155.3065412	147.1726117	126.4496442	119.3696193	118.5906793	135.1456011	10505.95732	9138.660513	0.201302145	0.089202384	0.198927003	ARF1	1	228082660	228099212	+	3281	protein_coding	ADP ribosylation factor 1 [Source:HGNC Symbol;Acc:HGNC:652]	-
ENSG00000142864	23736	9843	7913	6114	5929	7848	39.83799842	39.29775477	42.56675729	70.70757654	64.41274593	64.24501573	6973.947931	11424.27944	-0.712234722	4.45E-12	9.38E-11	SERBP1	1	67407810	67430415	-	7676	protein_coding	SERPINE1 mRNA binding protein 1 [Source:HGNC Symbol;Acc:HGNC:17860]	-
ENSG00000162704	22851	10055	7750	6670	6417	7634	31.32443655	30.65516693	29.84345407	49.06242245	47.42548291	45.35083992	7300.381489	11276.87291	-0.627578718	1.64E-10	2.82E-09	ARPC5	1	183620846	183635783	-	10650	protein_coding	actin related protein 2/3 complex subunit 5 [Source:HGNC Symbol;Acc:HGNC:708]	-
ENSG00000067057	20295	8788	8384	7983	7610	7958	71.88980335	69.71079494	59.6546907	83.555793	79.48102651	94.0759547	8344.443441	10660.40556	-0.35331173	0.003057198	0.012379666	PFKP	10	3066333	3137718	+	5554	protein_coding	phosphofructokinase, platelet [Source:HGNC Symbol;Acc:HGNC:8878]	-
ENSG00000131473	19495	9045	7854	7923	7941	8641	76.08967377	77.57565913	69.07797032	85.59445855	87.24024775	93.9838348	8660.038622	10373.64014	-0.26034955	0.013105029	0.042529487	ACLY	17	41866917	41930542	-	5208	protein_coding	ATP citrate lyase [Source:HGNC Symbol;Acc:HGNC:115]	-
ENSG00000198695	18532	9778	6273	7655	7983	10632	729.2776993	773.6206963	843.1448728	807.153944	935.5565079	744.6449083	9194.741383	9748.579479	-0.084361473	0.485312893	0.663875808	MT-ND6	MT	14149	14673	-	525	protein_coding	mitochondrially encoded NADH:ubiquinone oxidoreductase core subunit 6 [Source:HGNC Symbol;Acc:HGNC:7462]	-
ENSG00000148248	15636	7139	6502	10904	10219	10381	158.3082902	150.9177865	125.4574638	103.7838603	104.0944201	117.6226552	11179.0943	8371.16043	0.417463405	0.000625666	0.003100958	SURF4	9	133361450	133376166	-	3445	protein_coding	surfeit 4 [Source:HGNC Symbol;Acc:HGNC:11476]	-
ENSG00000197157	18225	8122	7221	9689	8592	8784	74.71521548	67.39669155	56.38478408	64.25160454	62.90212762	69.38309054	9611.129156	9516.233124	0.014314861	0.908746122	0.951953816	SND1	7	127652194	128092609	+	6486	protein_coding	staphylococcal nuclease and tudor domain containing 1 [Source:HGNC Symbol;Acc:HGNC:30646]	-
ENSG00000234745	22052	11079	9690	5998	5563	6102	98.3266619	92.76584527	83.26769342	165.2719538	182.4053824	197.9314515	6248.956721	12427.04187	-0.991613229	2.21E-17	8.29E-16	HLA-B	6	31269491	31357188	-	3051	protein_coding	major histocompatibility complex, class I, B [Source:HGNC Symbol;Acc:HGNC:4932]	-
ENSG00000164237	18805	9063	7920	8362	7883	8373	85.66815818	82.15140688	71.40520248	88.07830487	93.25100038	101.1022095	8718.627316	10293.31178	-0.239359245	0.037560878	0.100204221	CMBL	5	10275875	10307902	-	4882	protein_coding	carboxymethylenebutenolidase homolog [Source:HGNC Symbol;Acc:HGNC:25090]	-
ENSG00000111481	16883	7693	6749	9916	9347	9664	127.2335735	121.9977052	103.2194701	99.03784248	99.136411	107.9023327	10256.1525	8906.685984	0.203601711	0.078995915	0.181066738	COPZ1	12	54301202	54351846	+	3898	protein_coding	coatomer protein complex subunit zeta 1 [Source:HGNC Symbol;Acc:HGNC:2243]	-
ENSG00000168209	19478	8322	7778	9029	7876	7675	219.8600161	195.0861877	155.56951	216.8389558	203.519753	235.9938795	8748.069961	10064.25979	-0.202251143	0.139291163	0.279662319	DDIT4	10	72273924	72276036	+	2054	protein_coding	DNA damage inducible transcript 4 [Source:HGNC Symbol;Acc:HGNC:24944]	-
ENSG00000146731	16438	7530	4978	8922	9434	12529	116.0272451	124.7980633	135.6293462	97.73116623	98.34787734	80.66383252	10808.51796	7945.659087	0.443588443	0.000231783	0.001292008	CCT6A	7	56051685	56063989	+	3846	protein_coding	chaperonin containing TCP1 subunit 6A [Source:HGNC Symbol;Acc:HGNC:1620]	-
ENSG00000179051	20841	9647	8426	7142	6480	7003	87.57359579	80.82441212	71.47875178	116.8310375	118.8003904	128.7362901	7304.425711	11095.26797	-0.603059522	1.32E-07	1.43E-06	RCC2	1	17406760	17439677	-	4079	protein_coding	regulator of chromosome condensation 2 [Source:HGNC Symbol;Acc:HGNC:30297]	-
ENSG00000171858	13883	6207	5795	12746	10906	9697	615.3485768	535.5832568	389.6944127	306.4198907	300.9548071	348.5996326	11915.19749	7393.501813	0.688549749	7.99E-06	6.19E-05	RPS21	20	62387103	62388520	+	1036	protein_coding	ribosomal protein S21 [Source:HGNC Symbol;Acc:HGNC:10409]	-
ENSG00000189091	19373	8534	7265	7953	7684	8394	32.03733041	31.48668259	28.14710932	35.67866202	34.52631506	36.46591832	8496.85975	9887.166369	-0.218709339	0.035473519	0.095685403	SF3B3	16	70523791	70577670	+	12416	protein_coding	splicing factor 3b subunit 3 [Source:HGNC Symbol;Acc:HGNC:10770]	-
ENSG00000159377	16453	8085	7408	10108	8498	8401	237.9103526	203.4600028	164.5957394	177.0433213	191.1174686	217.2577509	9612.834315	9286.875102	0.049955958	0.728116326	0.84846063	PSMB4	1	151399560	151401937	+	2125	protein_coding	proteasome subunit beta 4 [Source:HGNC Symbol;Acc:HGNC:9541]	-
ENSG00000106153	16621	7754	7226	10534	8866	7930	512.5157795	438.7891358	321.1638175	369.7067841	378.8889823	438.0645228	9765.273962	9106.756436	0.100800699	0.519938872	0.691967772	CHCHD2	7	56101573	56106476	-	1028	protein_coding	coiled-coil-helix-coiled-coil-helix domain containing 2 [Source:HGNC Symbol;Acc:HGNC:21645]	-
ENSG00000107223	18303	7037	7889	9256	8239	8129	378.8429256	343.0240347	276.9570703	342.4872898	289.2648341	402.3314573	9111.804348	9433.460733	-0.05000034	0.737503443	0.853606615	EDF1	9	136862119	136866308	-	1222	protein_coding	endothelial differentiation related factor 1 [Source:HGNC Symbol;Acc:HGNC:3164]	-
ENSG00000187109	20378	9995	6819	6829	6362	8382	19.7637865	18.72927291	20.19296975	26.96254868	29.05146864	24.59007933	7571.343036	10399.08944	-0.457921711	2.33E-05	0.000162584	NAP1L1	12	76036585	76084958	-	17282	protein_coding	nucleosome assembly protein 1 like 1 [Source:HGNC Symbol;Acc:HGNC:7637]	-
ENSG00000177954	15558	9108	6279	10717	9063	7970	521.4193667	448.5389057	322.7838116	346.0620989	445.0504063	380.6541847	9920.857217	8992.458872	0.141803853	0.38505132	0.572566057	RPS27	1	153990762	153992155	+	1028	protein_coding	ribosomal protein S27 [Source:HGNC Symbol;Acc:HGNC:10416]	-
ENSG00000143621	18413	8615	7655	8389	7637	7949	185.5738055	171.8476043	146.3721572	186.2161639	191.3965098	210.9977736	8503.493372	9935.111056	-0.224374749	0.063466191	0.152813958	ILF2	1	153661788	153671028	-	2261	protein_coding	interleukin enhancer binding factor 2 [Source:HGNC Symbol;Acc:HGNC:6037]	-
ENSG00000149806	19727	7931	8402	8149	7331	6925	263.293661	240.9425581	186.249605	291.3959244	257.3571794	338.2555733	7979.394198	10250.45214	-0.361334569	0.014494097	0.046173159	FAU	11	65120630	65122177	-	1548	protein_coding	FAU ubiquitin like and ribosomal protein S30 fusion [Source:HGNC Symbol;Acc:HGNC:3597]	-
ENSG00000197879	21227	8942	7726	6913	6640	6875	44.29401534	43.27736261	36.66829313	62.18039234	57.54206101	61.68213492	7239.907831	10571.12022	-0.546304907	1.41E-06	1.26E-05	MYO1C	17	1464186	1492686	-	7806	protein_coding	myosin IC [Source:HGNC Symbol;Acc:HGNC:7597]	-
ENSG00000100380	19238	8804	6672	8040	7218	8291	106.8349807	97.56375722	91.70728562	116.870174	117.4923834	110.4688068	8320.339632	9689.482272	-0.219997183	0.038392604	0.10201361	ST13	22	40824535	40856639	-	3764	protein_coding	ST13 Hsp70 interacting protein [Source:HGNC Symbol;Acc:HGNC:11343]	-
ENSG00000176619	17217	7589	6965	8399	8520	9434	77.86515886	80.34695077	72.80328265	72.97253197	70.65979912	80.45682898	9304.147011	9025.192946	0.044074578	0.678316561	0.814314764	LMNB2	19	2427638	2456959	-	5395	protein_coding	lamin B2 [Source:HGNC Symbol;Acc:HGNC:6638]	-
ENSG00000117318	15364	7158	6665	12243	9247	7323	409.3203132	314.4781804	203.7999061	234.8367655	240.3473816	277.6526356	10359.42813	8407.688656	0.301197996	0.112593885	0.237542003	ID3	1	23557926	23559501	-	1496	protein_coding	inhibitor of DNA binding 3, HLH protein [Source:HGNC Symbol;Acc:HGNC:5362]	bHLH
ENSG00000228253	14827	9889	4303	8365	9011	11553	2021.169061	2214.745858	2323.651358	1637.858305	2399.724172	1295.490524	10136.53834	8241.230695	0.29859356	0.094163179	0.207385761	MT-ATP8	MT	8366	8572	+	207	protein_coding	mitochondrially encoded ATP synthase membrane subunit 8 [Source:HGNC Symbol;Acc:HGNC:7415]	-
ENSG00000116288	18176	8282	7456	8966	7513	7366	187.0844719	159.4654522	127.941141	173.3898477	173.5587393	193.8523657	8490.636929	9677.19917	-0.188707266	0.178661672	0.335038008	PARK7	1	7954291	7985505	+	2397	protein_coding	Parkinsonism associated deglycase [Source:HGNC Symbol;Acc:HGNC:16369]	-
ENSG00000035403	21826	9678	6913	5286	6163	7697	26.45950865	31.38058216	32.0712288	49.94765584	48.65332068	43.11688442	6706.732653	10571.12508	-0.656624059	3.37E-08	4.10E-07	VCL	10	73995193	74121363	+	9992	protein_coding	vinculin [Source:HGNC Symbol;Acc:HGNC:12665]	-
ENSG00000167085	15612	7830	6792	10489	8692	8119	136.6898153	115.222157	88.07326771	93.01370786	102.4792849	110.2874123	9741.127574	8761.103674	0.153102001	0.31195739	0.497013057	PHB	17	49404049	49414905	-	3838	protein_coding	prohibitin [Source:HGNC Symbol;Acc:HGNC:8912]	-
ENSG00000204592	19525	9201	7892	7534	6632	6742	128.9592344	115.4743589	96.06276336	152.7932666	158.1736417	168.3216986	7427.401112	10454.93928	-0.493254052	9.67E-05	0.000594231	HLA-E	6	30489509	30494194	+	2922	protein_coding	major histocompatibility complex, class I, E [Source:HGNC Symbol;Acc:HGNC:4962]	-
ENSG00000167978	19601	7833	6603	7008	7480	8904	27.02680105	29.34380051	28.58414458	34.55931482	30.33897687	31.72985205	8225.045976	9355.226882	-0.186058194	0.076366339	0.176746191	SRRM2	16	2752626	2772538	+	12969	protein_coding	serine/arginine repetitive matrix 2 [Source:HGNC Symbol;Acc:HGNC:16639]	-
ENSG00000237550	19714	8367	8437	8082	6510	6236	563.7761924	461.9373587	362.1041396	628.7079928	586.1785306	733.3345279	7428.408399	10428.0135	-0.489346403	0.001664619	0.007309146	AC243919.1	15	82372196	82372912	-	717	transcribed_processed_pseudogene	ribosomal protein L9 pseudogene 9	-
ENSG00000072778	16082	7373	6544	9744	8653	8949	101.1107377	91.33577524	77.2990237	76.29330075	76.83807751	84.61151913	9706.116573	8554.581868	0.182286542	0.140992698	0.281947905	ACADVL	17	7217125	7225266	+	4820	protein_coding	acyl-CoA dehydrogenase very long chain [Source:HGNC Symbol;Acc:HGNC:92]	-
ENSG00000270647	18055	9046	7017	7913	7353	7921	67.27432657	63.5897286	56.05672273	70.17655253	77.23906887	74.33372014	8209.196014	9738.798603	-0.246448442	0.027281778	0.077367569	TAF15	17	35713791	35864615	+	5883	protein_coding	TATA-box binding protein associated factor 15 [Source:HGNC Symbol;Acc:HGNC:11547]	-
ENSG00000075618	16713	7120	7126	8919	8387	8956	120.5976581	115.356897	100.8036581	103.3150207	96.68852987	120.0590014	9299.224348	8838.191198	0.073530621	0.55079443	0.717454272	FSCN1	7	5592816	5606655	+	3699	protein_coding	fascin actin-bundling protein 1 [Source:HGNC Symbol;Acc:HGNC:11148]	-
ENSG00000116016	21622	9130	7364	4713	5982	8217	32.3308694	41.74270266	46.92159079	67.81131243	62.90178559	62.94480924	6585.659979	10540.62906	-0.678527584	8.89E-07	8.28E-06	EPAS1	2	46293667	46386697	+	7291	protein_coding	endothelial PAS domain protein 1 [Source:HGNC Symbol;Acc:HGNC:3374]	-
ENSG00000101444	18128	7748	7605	9037	7655	6849	116.0741139	100.0162349	73.22809865	106.450408	99.94773565	121.7128723	8410.392625	9538.079901	-0.181540533	0.247155086	0.423333499	AHCY	20	34280268	34311802	-	3894	protein_coding	adenosylhomocysteinase [Source:HGNC Symbol;Acc:HGNC:343]	-
ENSG00000006125	17914	7106	5556	7553	8240	10541	49.76540411	55.22674843	57.81351313	53.96186654	47.02247739	45.61382434	9225.984131	8307.526452	0.150854696	0.191678945	0.35237996	AP2B1	17	35578046	35726413	+	7591	protein_coding	adaptor related protein complex 2 subunit beta 1 [Source:HGNC Symbol;Acc:HGNC:563]	-
ENSG00000136830	19855	8790	7962	6406	6516	7071	69.39594618	71.80297769	63.76281787	98.33393123	95.63311348	107.4720514	7064.425915	10389.71539	-0.556443588	1.93E-07	2.03E-06	NIBAN2	9	127505339	127578989	-	4617	protein_coding	niban apoptosis regulator 2 [Source:HGNC Symbol;Acc:HGNC:25282]	-
ENSG00000254999	14655	6608	5950	10496	9338	9505	456.4918449	413.1210107	344.1127939	291.3945115	288.6366588	322.4425637	10419.87641	7747.768018	0.427579219	0.000716029	0.003488125	BRK1	3	10115675	10127190	+	1150	protein_coding	BRICK1 subunit of SCAR/WAVE actin nucleating complex [Source:HGNC Symbol;Acc:HGNC:23057]	-
ENSG00000084623	18379	8710	7889	7642	6963	6874	221.5771519	205.3660025	165.9078622	243.6274185	253.6345135	285.0139367	7634.469525	10073.79782	-0.399911574	0.002224397	0.009408623	EIF3I	1	32221928	32231604	+	1725	protein_coding	eukaryotic translation initiation factor 3 subunit I [Source:HGNC Symbol;Acc:HGNC:3272]	-
ENSG00000120885	9194	4226	4250	14741	12216	11672	117.3082905	98.88831934	77.3190547	33.44972891	33.77563364	42.14216936	13771.48468	5131.423882	1.424673424	3.79E-20	1.84E-18	CLU	8	27596917	27614700	-	6285	protein_coding	clusterin [Source:HGNC Symbol;Acc:HGNC:2095]	-
ENSG00000070087	18328	8625	6975	7383	6985	7723	99.55958482	95.81441029	86.69134488	112.993023	116.8104145	117.1981129	7809.994974	9607.987868	-0.298916666	0.004004695	0.015586656	PFN2	3	149964904	150050788	-	3709	protein_coding	profilin 2 [Source:HGNC Symbol;Acc:HGNC:8882]	-
ENSG00000065427	17969	8272	6900	7748	7491	7582	95.33142918	93.75630885	77.65506169	101.0780241	102.2184451	105.7844375	8094.638394	9379.440334	-0.212588819	0.063555746	0.152937246	KARS	16	75627474	75648643	-	4065	protein_coding	lysyl-tRNA synthetase [Source:HGNC Symbol;Acc:HGNC:6215]	-
ENSG00000101182	14613	7573	6910	9815	8627	8420	280.1968469	250.5226229	200.0896058	190.7210669	217.1266589	245.7973439	9558.334644	8549.097874	0.161290618	0.262753026	0.442079628	PSMA7	20	62136733	62143440	-	1752	protein_coding	proteasome subunit alpha 7 [Source:HGNC Symbol;Acc:HGNC:9536]	-
ENSG00000170144	15974	8758	5836	7829	7681	9845	64.90527727	64.77474227	67.94053056	60.54436657	72.92071362	60.28582354	8900.402082	8726.121581	0.028687027	0.801294333	0.893618643	HNRNPA3	2	177212563	177223958	+	6033	protein_coding	heterogeneous nuclear ribonucleoprotein A3 [Source:HGNC Symbol;Acc:HGNC:24941]	-
ENSG00000112081	17487	8083	5803	6911	7377	10239	48.56126049	52.72821308	59.88886717	56.17598697	57.04188776	50.80750014	8564.635048	8715.919694	-0.025337794	0.82837424	0.907624682	SRSF3	6	36594353	36605600	+	7118	protein_coding	serine and arginine rich splicing factor 3 [Source:HGNC Symbol;Acc:HGNC:10785]	-
ENSG00000163466	17443	7633	6692	7565	7726	8817	58.07664957	60.33391924	56.34468557	61.22096146	58.85185238	64.01396858	8499.411577	8953.260577	-0.075006479	0.451834724	0.635564908	ARPC2	2	218217141	218254356	+	6515	protein_coding	actin related protein 2/3 complex subunit 2 [Source:HGNC Symbol;Acc:HGNC:705]	-
ENSG00000140612	19556	9254	7201	6895	6176	6601	62.79293512	57.21343365	50.04097271	81.42220982	84.64050799	81.71382167	6971.794423	10158.62454	-0.54323485	2.21E-06	1.90E-05	SEC11A	15	84669538	84716460	-	5492	protein_coding	SEC11 homolog A, signal peptidase complex subunit [Source:HGNC Symbol;Acc:HGNC:17718]	-
ENSG00000134294	11936	5576	3211	9903	9368	15672	76.09560062	73.22406998	100.2436082	41.93126105	43.03162912	30.74392232	12126.60277	5622.3438	1.108502366	1.58E-12	3.51E-11	SLC38A2	12	46358188	46372773	-	6509	protein_coding	solute carrier family 38 member 2 [Source:HGNC Symbol;Acc:HGNC:13448]	-
ENSG00000184640	14744	6777	5756	9558	9083	9651	37.2981837	36.05489073	31.34963366	26.30403192	26.5601422	27.98772777	10018.17229	7736.077684	0.373015422	0.000674872	0.003313536	SEPTIN9	17	77280569	77500596	+	12817	protein_coding	septin 9 [Source:HGNC Symbol;Acc:HGNC:7323]	-
ENSG00000163399	18876	8613	7332	6754	6530	7395	46.42113162	45.6543391	42.30895925	59.31314859	59.45403944	62.7918562	7300.380995	9863.123253	-0.434020157	1.63E-05	0.000117993	ATP1A1	1	116372668	116410261	+	7277	protein_coding	ATPase Na+/K+ transporting subunit alpha 1 [Source:HGNC Symbol;Acc:HGNC:799]	-
ENSG00000089220	16981	7620	7054	8559	7622	7530	282.7510283	256.1322845	207.069264	256.4665749	252.8182325	290.3640333	8431.042745	9037.938559	-0.100227761	0.449660995	0.633490467	PEBP1	12	118136124	118145584	+	1514	protein_coding	phosphatidylethanolamine binding protein 1 [Source:HGNC Symbol;Acc:HGNC:8630]	-
ENSG00000166508	19965	8968	8048	6813	5822	5702	77.69208978	67.53436607	54.12589921	104.0864202	102.7084717	114.3543212	6527.309345	10515.25205	-0.687994021	5.30E-07	5.13E-06	MCM7	7	100092728	100101940	-	4386	protein_coding	minichromosome maintenance complex component 7 [Source:HGNC Symbol;Acc:HGNC:6950]	-
ENSG00000111843	18058	8370	7798	7842	6732	6508	296.9142641	259.2761347	205.1120927	312.5793013	318.2745663	367.8863324	7507.65429	9849.168014	-0.391578638	0.005890007	0.021664056	TMEM14C	6	10722915	10731129	+	1321	protein_coding	transmembrane protein 14C [Source:HGNC Symbol;Acc:HGNC:20952]	-
ENSG00000171848	15350	6948	5484	8671	8484	10362	47.371581	47.14803151	47.12287489	38.33923264	38.12244581	37.33123328	9680.462144	7777.10131	0.315736482	0.000842187	0.004007726	RRM2	2	10120698	10211725	+	9155	protein_coding	ribonucleotide reductase regulatory subunit M2 [Source:HGNC Symbol;Acc:HGNC:10452]	-
ENSG00000140105	14638	6647	5617	9161	9108	9998	72.08850787	72.90551586	65.49011948	52.66125919	52.53165518	55.07490738	9987.285615	7604.56577	0.39328556	0.000111211	0.000672358	WARS	14	100333790	100376805	-	6356	protein_coding	tryptophanyl-tRNA synthetase [Source:HGNC Symbol;Acc:HGNC:12729]	-
ENSG00000102804	12442	5751	4399	9813	10309	12409	57.16338741	61.08673444	60.17172186	33.13543664	33.6458712	31.9298088	11436.23588	6327.04825	0.853883599	2.75E-18	1.10E-16	TSC22D1	13	44432143	44577147	-	8586	protein_coding	TSC22 domain family member 1 [Source:HGNC Symbol;Acc:HGNC:16826]	TSC22
ENSG00000196683	14745	7947	6245	9661	8177	8235	275.957993	237.5905186	195.8050986	192.5537655	227.9797964	222.2693281	9272.420682	8402.493095	0.142307048	0.303615624	0.487815627	TOMM7	7	22812628	22822852	-	1751	protein_coding	translocase of outer mitochondrial membrane 7 [Source:HGNC Symbol;Acc:HGNC:21648]	-
ENSG00000104341	11607	5464	4307	10860	10414	12035	169.9003333	165.7281151	156.729229	83.0177069	85.85139354	83.95865557	11750.80307	6034.087226	0.96159453	1.09E-22	6.70E-21	LAPTM4B	8	97775057	97853013	+	3197	protein_coding	lysosomal protein transmembrane 4 beta [Source:HGNC Symbol;Acc:HGNC:13646]	-
ENSG00000215021	21144	9381	8477	5579	4961	5073	114.9724079	103.9969744	87.02451766	199.2098272	194.1595042	217.6735434	5544.044948	11070.9696	-0.997860386	1.95E-15	6.06E-14	PHB2	12	6965327	6970753	-	2427	protein_coding	prohibitin 2 [Source:HGNC Symbol;Acc:HGNC:30306]	-
ENSG00000255717	23872	10163	7040	3473	4233	5697	43.75435824	54.24741095	59.74509439	137.4965129	128.5910414	110.513515	4675.148792	11161.33782	-1.255525696	1.06E-19	4.92E-18	SNHG1	11	62851984	62855953	-	3970	lncRNA	small nucleolar RNA host gene 1 [Source:HGNC Symbol;Acc:HGNC:32688]	-
ENSG00000140319	15703	6932	6690	9470	7982	7640	231.3871187	198.3878791	155.3896379	175.4115447	170.1061463	203.6767775	8942.112141	8392.439025	0.091598544	0.533395291	0.70313895	SRP14	15	40035690	40039181	-	2047	protein_coding	signal recognition particle 14 [Source:HGNC Symbol;Acc:HGNC:11299]	-
ENSG00000105281	16311	7226	6658	8382	7696	8129	125.8200071	117.5117571	101.5730912	111.9357929	108.9362094	124.5294409	8579.233705	8591.585929	-0.001983719	0.986684379	0.993384923	SLC1A5	19	46774883	46788594	-	3332	protein_coding	solute carrier family 1 member 5 [Source:HGNC Symbol;Acc:HGNC:10943]	-
ENSG00000110321	15468	6302	4859	7789	7909	11947	45.91312982	47.42321387	58.62104498	41.68460608	37.3083332	35.68849981	9625.379599	7264.223174	0.405748827	0.001394094	0.006250695	EIF4G2	11	10797050	10808940	-	8485	protein_coding	eukaryotic translation initiation factor 4 gamma 2 [Source:HGNC Symbol;Acc:HGNC:3297]	-
ENSG00000154518	14356	6938	6477	9988	8381	7577	73.68106279	62.89084076	46.52797294	48.41691801	51.40245911	59.53569712	9267.486087	8065.657726	0.200544699	0.202606422	0.366818256	ATP5MC3	2	175176258	175184607	-	6780	protein_coding	ATP synthase membrane subunit c locus 3 [Source:HGNC Symbol;Acc:HGNC:843]	-
ENSG00000164104	16157	9057	6029	7298	6943	8048	152.0263052	147.1215389	139.5540185	153.8728331	189.4835455	156.4899183	7863.317938	8959.274366	-0.188131134	0.109088166	0.231824096	HMGB2	4	173331376	173334432	-	2401	protein_coding	high mobility group box 2 [Source:HGNC Symbol;Acc:HGNC:5000]	HMG
ENSG00000106263	15691	7508	6657	8260	7678	7727	45.71542976	43.22600301	35.59862051	39.70267102	41.73296838	45.90790928	8401.900362	8591.033805	-0.031948307	0.797829594	0.891449945	EIF3B	7	2354086	2380745	+	9037	protein_coding	eukaryotic translation initiation factor 3 subunit B [Source:HGNC Symbol;Acc:HGNC:3280]	-
ENSG00000166226	16234	7281	5487	6807	7723	9796	80.4863856	92.88956334	96.41729607	87.75635156	86.46293194	80.84028444	8519.530002	8054.270007	0.080881507	0.468818067	0.650271977	CCT2	12	69585426	69601570	+	4230	protein_coding	chaperonin containing TCP1 subunit 2 [Source:HGNC Symbol;Acc:HGNC:1615]	-
ENSG00000106105	16358	7076	5511	7565	7600	9005	94.7107314	96.78723039	93.84550429	93.62822826	88.97138172	85.96998827	8509.98733	8009.729151	0.087045092	0.376125829	0.564157873	GARS	7	30594838	30634033	+	3995	protein_coding	glycyl-tRNA synthetase [Source:HGNC Symbol;Acc:HGNC:4162]	-
ENSG00000079246	16647	6293	4176	6826	7676	11288	62.49454712	71.48666214	86.02651687	69.67839912	57.86365009	47.63898827	8972.497179	7144.346211	0.32816147	0.035233117	0.09512703	XRCC5	2	216107464	216206303	+	5463	protein_coding	X-ray repair cross complementing 5 [Source:HGNC Symbol;Acc:HGNC:12833]	-
ENSG00000163902	12782	5639	5135	9900	9333	9890	124.8817698	119.7565643	103.8483591	73.71383507	71.43946566	80.71058523	10315.10347	6685.504493	0.625792782	4.87E-08	5.75E-07	RPN1	3	128619969	128681075	-	3965	protein_coding	ribophorin I [Source:HGNC Symbol;Acc:HGNC:10381]	-
ENSG00000137409	18431	8368	7756	6399	5724	5955	102.3835486	93.16052027	79.31207843	134.8196857	134.4658472	154.6258382	6414.14282	9892.549625	-0.625023956	6.24E-07	5.97E-06	MTCH1	6	36968141	36986298	-	3126	protein_coding	mitochondrial carrier 1 [Source:HGNC Symbol;Acc:HGNC:17586]	-
ENSG00000157020	12257	5784	5220	10270	9656	9314	95.4762185	91.31376196	72.07762979	52.09491041	54.00392224	60.467424	10396.90768	6689.805617	0.636359387	1.09E-06	1.00E-05	SEC13	3	10293131	10321112	-	5380	protein_coding	SEC13 homolog, nuclear pore and COPII coat complex component [Source:HGNC Symbol;Acc:HGNC:10697]	-
ENSG00000227097	15022	6073	5921	9954	7694	7756	2370.747949	1864.035337	1537.676739	1635.693199	1452.657668	1757.150686	9049.496704	7596.302124	0.252482153	0.09720622	0.212614615	RPS28P7	11	82689559	82689768	+	210	processed_pseudogene	ribosomal protein S28 pseudogene 7 [Source:HGNC Symbol;Acc:HGNC:35787]	-
ENSG00000089248	13803	6434	5516	9507	8608	8544	155.9527766	143.6369213	116.6676242	103.5164688	105.9992828	112.7457223	9474.657243	7335.167085	0.369312159	0.003454181	0.013729845	ERP29	12	112013348	112023449	+	3049	protein_coding	endoplasmic reticulum protein 29 [Source:HGNC Symbol;Acc:HGNC:13799]	-
ENSG00000166165	15032	6311	6648	8602	7947	7857	180.5437412	169.6681891	137.2711429	144.2401315	133.0311767	173.8602135	8672.16995	8025.487326	0.111971684	0.423085908	0.609266931	CKB	14	103519667	103522833	-	2383	protein_coding	creatine kinase B [Source:HGNC Symbol;Acc:HGNC:1991]	-
ENSG00000126432	16456	7276	6957	8193	6873	6441	476.4875366	406.6016592	311.8181473	437.5414609	424.9849335	504.1465415	7671.439754	8774.19421	-0.193749026	0.197006784	0.359191502	PRDX5	11	64318121	64321811	+	860	protein_coding	peroxiredoxin 5 [Source:HGNC Symbol;Acc:HGNC:9355]	-
ENSG00000170027	19234	8442	6241	5067	5485	7682	68.40214703	75.31988937	86.32421334	118.7065777	114.4554376	104.9782214	6362.789673	9352.533276	-0.55577816	3.62E-06	3.00E-05	YWHAG	7	76326799	76358991	-	3705	protein_coding	tyrosine 3-monooxygenase/tryptophan 5-monooxygenase activation protein gamma [Source:HGNC Symbol;Acc:HGNC:12852]	-
ENSG00000108679	15873	6953	6835	7852	7276	7047	114.7644362	108.1767524	85.73749789	106.0650732	102.0637495	124.4777569	7885.529235	8496.793016	-0.107604631	0.428302665	0.61397706	LGALS3BP	17	78971238	78979947	-	3422	protein_coding	galectin 3 binding protein [Source:HGNC Symbol;Acc:HGNC:6564]	-
ENSG00000138119	17549	6833	4985	5909	6685	9794	34.81074689	40.06037176	48.02849172	47.26482658	40.4280715	36.59238465	7789.371079	7877.194924	-0.016528039	0.907847554	0.951462412	MYOF	10	93306429	93482334	-	8490	protein_coding	myoferlin [Source:HGNC Symbol;Acc:HGNC:3656]	-
ENSG00000089685	14879	6975	6089	8065	7624	8115	105.7345378	101.6739273	88.56059399	89.18105107	91.83938446	99.46829458	8429.174636	7988.29613	0.077679484	0.491291386	0.668203203	BIRC5	17	78214186	78225636	+	3815	protein_coding	baculoviral IAP repeat containing 5 [Source:HGNC Symbol;Acc:HGNC:593]	-
ENSG00000204394	15970	6757	6429	7358	7329	7897	62.58777306	63.41451123	55.91538903	62.10420048	57.72392948	68.13956234	7985.395238	8250.964777	-0.047116597	0.675917406	0.812635819	VARS	6	31777518	31795752	-	5880	protein_coding	valyl-tRNA synthetase [Source:HGNC Symbol;Acc:HGNC:12651]	-
ENSG00000064961	12929	5754	5298	9960	8787	8982	129.1566409	115.9076875	96.95494197	76.64938624	74.93755398	85.60429505	9847.917747	6829.556044	0.5281531	3.82E-05	0.000255432	HMG20B	19	3572777	3579088	+	3857	protein_coding	high mobility group 20B [Source:HGNC Symbol;Acc:HGNC:5002]	HMG
ENSG00000080824	12148	5772	3077	7878	7621	15063	75.08085193	73.88212687	119.4989773	52.93029835	55.24739315	36.5398626	10517.69988	5669.689007	0.891186037	2.64E-06	2.25E-05	HSP90AA1	14	102080738	102139699	-	5248	protein_coding	heat shock protein 90 alpha family class A member 1 [Source:HGNC Symbol;Acc:HGNC:5253]	-
ENSG00000115310	13236	6261	4664	8400	8465	10322	63.23488077	64.82142775	64.68160231	45.55337089	47.33619819	43.74839837	9559.627468	6777.120605	0.496180201	3.80E-07	3.77E-06	RTN4	2	54972187	55112621	-	6644	protein_coding	reticulon 4 [Source:HGNC Symbol;Acc:HGNC:14085]	-
ENSG00000113407	18092	7476	4645	5648	5701	9785	49.4034842	50.72571109	71.24644807	72.34954648	65.67565855	50.62613902	7315.389367	8052.824831	-0.138840898	0.398832993	0.585936564	TARS	5	33440696	33469539	+	5718	protein_coding	threonyl-tRNA synthetase [Source:HGNC Symbol;Acc:HGNC:11572]	-
ENSG00000180573	16774	7475	5789	6370	6579	8221	191.0075033	200.6712214	205.1989531	229.9502984	225.1098224	216.2921429	7432.340212	8359.700172	-0.16979475	0.085816574	0.192973574	HIST1H2AC	6	26124145	26139116	+	1668	protein_coding	histone cluster 1 H2A family member c [Source:HGNC Symbol;Acc:HGNC:4733]	-
ENSG00000160211	16767	7374	7334	7830	6239	5627	109.2090222	88.51685076	65.33007681	106.9149566	103.2932977	127.4570494	7042.106873	9039.427386	-0.360211097	0.029590179	0.082572009	G6PD	X	154531391	154547572	-	3586	protein_coding	glucose-6-phosphate dehydrogenase [Source:HGNC Symbol;Acc:HGNC:4057]	-
ENSG00000173801	14302	6205	5435	8632	8027	8300	87.36062499	82.63647356	69.92329577	66.17400466	63.06934771	68.53778226	8851.443572	7296.789245	0.278572595	0.017090975	0.053039214	JUP	17	41754604	41786931	-	4942	protein_coding	junction plakoglobin [Source:HGNC Symbol;Acc:HGNC:6207]	-
ENSG00000103335	16333	6655	5894	7517	7095	7401	33.29513058	31.96706648	27.28764608	33.0741337	29.60441509	32.52913405	7801.727084	8025.776518	-0.041107941	0.723494702	0.846389492	PIEZO1	16	88715338	88785220	-	11292	protein_coding	piezo type mechanosensitive ion channel component 1 [Source:HGNC Symbol;Acc:HGNC:28993]	-
ENSG00000197043	17103	7754	7105	6984	6155	5736	63.76601023	57.16461504	43.59469601	71.39103083	71.10220405	80.83050543	6728.201244	9132.740515	-0.440844764	0.001971475	0.008469993	ANXA6	5	151100706	151157785	-	5478	protein_coding	annexin A6 [Source:HGNC Symbol;Acc:HGNC:544]	-
ENSG00000177733	16195	7966	6044	7122	6415	6914	40.88286258	37.45848432	33.03757789	42.5017315	45.92528738	43.23047244	7244.608692	8563.621958	-0.241368079	0.035129191	0.094923558	HNRNPA0	5	137745651	137754363	-	8713	protein_coding	heterogeneous nuclear ribonucleoprotein A0 [Source:HGNC Symbol;Acc:HGNC:5030]	-
ENSG00000131504	13688	5906	5090	7728	8231	9989	52.40975512	56.78214977	56.39057557	42.43960733	40.22635784	43.01193668	9116.341934	6919.347528	0.397835976	7.40E-05	0.00046571	DIAPH1	5	141515016	141619055	-	7375	protein_coding	diaphanous related formin 1 [Source:HGNC Symbol;Acc:HGNC:2876]	-
ENSG00000129250	17467	7914	7039	6331	5925	5901	36.91418746	35.14176471	28.64086377	46.56136068	46.34355002	51.13969852	6448.311037	9224.168954	-0.516518555	2.79E-05	0.000191599	KIF1C	17	4997950	5028401	+	8578	protein_coding	kinesin family member 1C [Source:HGNC Symbol;Acc:HGNC:6317]	-
ENSG00000102054	14297	5893	4656	8097	7985	9601	54.78595328	54.95841714	54.07556308	44.22586583	40.04550525	39.25403032	9040.093056	6816.515546	0.406743903	6.82E-05	0.000432488	RBBP7	X	16839283	16870414	-	7392	protein_coding	RB binding protein 7, chromatin remodeling factor [Source:HGNC Symbol;Acc:HGNC:9890]	-
ENSG00000112977	15608	7200	6320	7110	6813	7442	105.8054723	103.1314515	92.18657757	106.1871902	107.6076826	117.1876394	7555.398256	8304.58162	-0.136245291	0.207723395	0.373541234	DAP	5	10679230	10761272	-	3361	protein_coding	death associated protein [Source:HGNC Symbol;Acc:HGNC:2672]	-
ENSG00000170515	15324	7319	6236	7256	6904	7381	101.3727643	98.1158137	85.83782754	97.87741745	102.6946964	108.5566218	7625.51517	8261.646372	-0.115432027	0.298806472	0.482836368	PA2G4	12	56104537	56113910	+	3580	protein_coding	proliferation-associated 2G4 [Source:HGNC Symbol;Acc:HGNC:8550]	-
ENSG00000089154	16248	6784	6276	6969	6812	7259	36.08281236	35.8772186	31.28572394	38.46061009	35.27670452	40.48918627	7445.494171	8237.362856	-0.145872604	0.193851821	0.355225758	GCN1	12	120127202	120194715	-	9660	protein_coding	GCN1 activator of EIF2AK4 [Source:HGNC Symbol;Acc:HGNC:4199]	-
ENSG00000127481	20414	7898	6384	4221	5030	6385	8.560747954	10.37716102	10.77945384	18.92826521	16.08739557	16.1330112	5470.980254	9416.494192	-0.783637557	5.77E-10	9.30E-09	UBR4	1	19074510	19210266	-	24661	protein_coding	ubiquitin protein ligase E3 component n-recognin 4 [Source:HGNC Symbol;Acc:HGNC:30313]	-
ENSG00000196305	15980	6294	4742	7056	6935	9257	47.68427783	47.67353049	52.07465464	49.37189035	42.71846403	39.93046664	8145.68708	7294.189316	0.158685713	0.172937655	0.327610539	IARS	9	92210207	92293756	-	7401	protein_coding	isoleucyl-tRNA synthetase [Source:HGNC Symbol;Acc:HGNC:5330]	-
ENSG00000087365	16309	7532	6601	6527	6240	6966	33.32853423	32.41166961	29.60912468	38.07292799	38.6264829	41.99895963	6972.142852	8679.473767	-0.315844838	0.002860943	0.011684624	SF3B2	11	66050729	66069308	+	9795	protein_coding	splicing factor 3b subunit 2 [Source:HGNC Symbol;Acc:HGNC:10769]	-
ENSG00000030582	10058	4522	4345	11417	10145	9661	162.040339	146.4661971	114.1386473	65.26331304	64.45757355	76.83995841	11118.75143	5434.105913	1.033157112	3.05E-13	7.43E-12	GRN	17	44345246	44353106	+	3524	protein_coding	granulin precursor [Source:HGNC Symbol;Acc:HGNC:4601]	-
ENSG00000164292	19459	7861	4839	5932	4753	7245	33.61205438	27.39529249	34.1721105	50.40815204	44.73464181	34.16455243	6271.920555	8520.80297	-0.442556735	0.003255802	0.013051356	RHOBTB3	5	95713522	95824383	+	8827	protein_coding	Rho related BTB domain containing 3 [Source:HGNC Symbol;Acc:HGNC:18757]	-
ENSG00000168036	13676	6057	4767	7190	8092	10207	30.5819759	35.01117914	36.13884458	26.5939034	25.87417302	25.26434258	8930.42585	6823.65044	0.388069318	0.000348443	0.001849241	CTNNB1	3	41194741	41260096	+	11759	protein_coding	catenin beta 1 [Source:HGNC Symbol;Acc:HGNC:2514]	-
ENSG00000165637	14543	6507	5644	8087	7335	7844	143.0766215	132.0065751	115.5203019	117.6309436	115.6203535	124.4212146	8243.395461	7548.411549	0.127067549	0.267391974	0.447275886	VDAC2	10	75210154	75231448	+	2827	protein_coding	voltage dependent anion channel 2 [Source:HGNC Symbol;Acc:HGNC:12672]	-
ENSG00000101608	18321	7948	5585	5337	5615	7121	82.26015877	88.03519151	91.36352001	129.1004805	123.0332374	107.2609691	6338.614804	8706.238321	-0.458264955	5.26E-05	0.000341453	MYL12A	18	3247481	3256236	+	3245	protein_coding	myosin light chain 12A [Source:HGNC Symbol;Acc:HGNC:16701]	-
ENSG00000060138	17876	8733	7505	5358	4986	5403	31.08508834	29.42496012	26.09299081	47.41394438	50.88445293	54.25331649	5573.589459	9817.907443	-0.816664551	7.67E-13	1.78E-11	YBX3	12	10699089	10723323	-	8621	protein_coding	Y-box binding protein 3 [Source:HGNC Symbol;Acc:HGNC:2428]	CSD
ENSG00000078369	15856	7086	5877	6404	6774	7778	49.9144541	53.70743443	50.4640891	56.50085019	55.4687531	57.07644188	7381.410443	8098.064876	-0.133704474	0.17216379	0.326806341	GNB1	1	1785285	1891117	-	6417	protein_coding	G protein subunit beta 1 [Source:HGNC Symbol;Acc:HGNC:4396]	-
ENSG00000142657	18086	8131	7663	6334	5011	4550	95.04948916	76.49100075	56.83588435	124.0796609	122.5428402	143.2836882	5682.385388	9701.516807	-0.771780527	2.06E-06	1.79E-05	PGD	1	10398592	10420511	+	3333	protein_coding	phosphogluconate dehydrogenase [Source:HGNC Symbol;Acc:HGNC:8891]	-
ENSG00000037474	17009	7508	6338	5496	5963	7331	49.92494082	55.0997789	55.43365969	70.63760391	68.49633768	71.73800053	6595.425305	8667.606816	-0.394088531	0.000108024	0.000655277	NSUN2	5	6599239	6633291	-	5506	protein_coding	NOP2/Sun RNA methyltransferase 2 [Source:HGNC Symbol;Acc:HGNC:25994]	-
ENSG00000125968	13598	6537	5936	11322	7092	5064	459.2689826	292.6354288	170.9925383	252.1769253	266.3144325	300.0295674	8494.943304	7534.198542	0.17314944	0.652615366	0.79538495	ID1	20	31605283	31606515	+	1233	protein_coding	inhibitor of DNA binding 1, HLH protein [Source:HGNC Symbol;Acc:HGNC:5360]	bHLH
ENSG00000100353	16908	7432	6307	6300	6001	6386	82.63818801	80.07152047	69.72823108	101.3955322	97.90800251	103.0835261	6616.343125	8607.444012	-0.379699713	0.000493875	0.002523674	EIF3D	22	36510855	36529184	-	3813	protein_coding	eukaryotic translation initiation factor 3 subunit D [Source:HGNC Symbol;Acc:HGNC:3278]	-
ENSG00000159335	17248	9548	7431	5309	4834	4885	175.2698174	162.3361594	134.2451097	260.3271691	316.5767907	305.680594	5336.56483	9981.898578	-0.903290091	6.46E-12	1.34E-10	PTMS	12	6765516	6770952	+	1515	protein_coding	parathymosin [Source:HGNC Symbol;Acc:HGNC:9629]	-
ENSG00000105953	15672	6705	6176	7337	6552	6671	70.43488949	63.98194222	53.3089043	68.78283701	64.64580584	73.8759033	7301.393192	8062.890225	-0.143175456	0.25861595	0.437254594	OGDH	7	44606572	44709066	+	5210	protein_coding	oxoglutarate dehydrogenase [Source:HGNC Symbol;Acc:HGNC:8124]	-
ENSG00000088325	16522	6865	5178	5616	6327	8574	77.91639881	89.29226084	99.02041656	104.7974545	95.6565178	89.51380477	7164.814516	7803.67557	-0.123495943	0.316422739	0.501443529	TPX2	20	31739271	31801805	+	3605	protein_coding	TPX2 microtubule nucleation factor [Source:HGNC Symbol;Acc:HGNC:1249]	-
ENSG00000129474	15773	6957	6616	6353	6255	7087	53.99324506	54.07569386	50.13748031	61.28599215	59.38200139	70.06195788	6950.479484	8379.335178	-0.269474397	0.014523423	0.046248636	AJUBA	14	22971177	22982551	-	5885	protein_coding	ajuba LIM protein [Source:HGNC Symbol;Acc:HGNC:20250]	-
ENSG00000109475	15491	8402	7214	7289	5579	4958	107.4462177	83.65535675	60.83719776	104.3972309	124.3878932	132.5029412	6381.504294	9151.276397	-0.519992888	0.002880476	0.011759583	RPL34	4	108620566	108630412	+	3393	protein_coding	ribosomal protein L34 [Source:HGNC Symbol;Acc:HGNC:10340]	-
ENSG00000150995	9693	3997	2721	9472	9672	13319	14.59756774	15.16244749	17.0863747	6.829412828	6.18650276	5.225087289	11349.80914	4419.377916	1.359767813	1.35E-26	1.14E-24	ITPR1	3	4493345	4847840	+	32454	protein_coding	inositol 1,4,5-trisphosphate receptor type 1 [Source:HGNC Symbol;Acc:HGNC:6180]	-
ENSG00000118705	11905	5314	4680	8984	8599	9375	166.4228752	162.0337334	144.5619677	100.8228618	98.8637502	108.0227748	9534.24172	6202.241985	0.620460052	7.90E-09	1.06E-07	RPN2	20	37178410	37241619	+	2700	protein_coding	ribophorin II [Source:HGNC Symbol;Acc:HGNC:10382]	-
ENSG00000123562	17237	7282	4333	5404	6227	8351	102.0714775	119.6415797	131.3007001	148.8459718	138.1376261	101.9774031	6978.367052	7688.971258	-0.140375522	0.353261102	0.540781202	MORF4L2	X	103675496	103688158	-	2648	protein_coding	mortality factor 4 like 2 [Source:HGNC Symbol;Acc:HGNC:16849]	-
ENSG00000137801	18743	7791	5533	2823	4950	8891	15.41761799	27.49956434	40.42001868	46.79849115	42.73383411	37.65245266	5697.492297	8695.207947	-0.60987537	0.113595251	0.239255372	THBS1	15	39581079	39599466	+	9158	protein_coding	thrombospondin 1 [Source:HGNC Symbol;Acc:HGNC:11785]	-
ENSG00000178741	14319	6200	5837	8174	6979	6897	308.3174824	267.775555	216.5525194	246.9235716	234.8699525	274.3338569	7846.333278	7484.842854	0.0680639	0.623266345	0.773082902	COX5A	15	74919791	74938083	-	1326	protein_coding	cytochrome c oxidase subunit 5A [Source:HGNC Symbol;Acc:HGNC:2267]	-
ENSG00000163191	10699	4897	4668	10224	9078	8809	787.9219255	711.6504617	565.104092	376.9570549	379.0222469	448.2490633	10003.24498	5834.420774	0.77809452	2.25E-08	2.79E-07	S100A11	1	152032506	152047907	-	649	protein_coding	S100 calcium binding protein A11 [Source:HGNC Symbol;Acc:HGNC:10488]	-
ENSG00000134287	12978	6069	5088	8143	7667	8235	82.47843105	78.99427754	69.43190111	60.09662312	61.73697507	64.21393102	8511.926918	6858.342819	0.311733857	0.004395505	0.016838037	ARF3	12	48935723	48957487	-	4938	protein_coding	ADP ribosylation factor 3 [Source:HGNC Symbol;Acc:HGNC:654]	-
ENSG00000114353	14671	6801	6047	7409	6637	6613	50.04279681	45.60033242	37.18090862	45.30311235	46.13462625	50.89183915	7342.53354	7868.001268	-0.099645453	0.440218511	0.624838403	GNAI2	3	50226292	50259362	+	7405	protein_coding	G protein subunit alpha i2 [Source:HGNC Symbol;Acc:HGNC:4385]	-
ENSG00000104635	12483	5879	4583	7109	7818	10290	51.25589974	57.33835451	61.75757282	41.14723539	42.57072635	41.17289482	8821.911321	6467.650393	0.44798821	4.37E-05	0.000289	SLC39A14	8	22367249	22434129	+	6937	protein_coding	solute carrier family 39 member 14 [Source:HGNC Symbol;Acc:HGNC:20858]	-
ENSG00000100823	16196	7614	6817	6344	5486	5512	168.2397164	147.9910218	121.6785594	196.3629124	202.7918414	225.2603973	6165.524844	8791.425867	-0.511821455	0.000126088	0.000751813	APEX1	14	20455191	20457772	+	1886	protein_coding	apurinic/apyrimidinic endodeoxyribonuclease 1 [Source:HGNC Symbol;Acc:HGNC:587]	-
ENSG00000146223	14666	6520	5425	6488	6706	8115	41.54428081	43.67955097	43.25421407	42.93371093	41.92955493	43.283896	7491.689299	7472.395107	0.00373853	0.969106694	0.984762938	RPL7L1	6	42879616	42889925	+	7811	protein_coding	ribosomal protein L7 like 1 [Source:HGNC Symbol;Acc:HGNC:21370]	-
ENSG00000064666	16867	7623	7162	5190	5262	5645	71.31370759	73.54797401	64.56677601	105.9570471	105.1971153	122.6213726	5690.904208	9069.849522	-0.672232787	3.36E-09	4.81E-08	CNN2	19	1026586	1039068	+	3640	protein_coding	calponin 2 [Source:HGNC Symbol;Acc:HGNC:2156]	-
ENSG00000084207	15951	7351	6959	6631	5606	5090	173.5503055	149.2497665	110.8928727	190.8625022	193.2257627	226.9443576	6187.101514	8717.044881	-0.494552608	0.001387932	0.006226499	GSTP1	11	67583595	67586656	+	1911	protein_coding	glutathione S-transferase pi 1 [Source:HGNC Symbol;Acc:HGNC:4638]	-
ENSG00000172115	11885	5917	4388	8070	7457	9755	90.56031874	85.12218497	91.12366495	60.97473718	66.6865469	61.3560263	8877.33682	6289.098702	0.497445078	1.02E-06	9.42E-06	CYCS	7	25120091	25125361	-	4457	protein_coding	cytochrome c, somatic [Source:HGNC Symbol;Acc:HGNC:19986]	-
ENSG00000100201	17736	7481	5313	4784	5218	6905	23.93472933	26.55557054	28.75679819	40.56760539	37.58973441	33.12099415	5914.217029	8304.710629	-0.490088585	5.47E-05	0.000354135	DDX17	22	38483438	38507660	-	9997	protein_coding	DEAD-box helicase 17 [Source:HGNC Symbol;Acc:HGNC:2740]	-
ENSG00000168906	17693	7692	6307	5140	4820	5753	57.32020215	54.67714691	53.40457528	90.20537477	86.15016683	87.63823526	5537.926697	8838.943019	-0.674729019	6.92E-12	1.43E-10	MAT2A	2	85539168	85545281	+	4485	protein_coding	methionine adenosyltransferase 2A [Source:HGNC Symbol;Acc:HGNC:6904]	-
ENSG00000100401	12521	5961	5050	7721	7768	8368	72.20864502	73.89908688	65.1443585	53.53539385	55.98955527	58.84820489	8434.058542	6722.153779	0.327562982	0.002024909	0.008667811	RANGAP1	22	41245611	41286251	-	5348	protein_coding	Ran GTPase activating protein 1 [Source:HGNC Symbol;Acc:HGNC:9854]	-
ENSG00000203875	16559	8189	5648	5209	5155	6393	30.96413067	31.17076176	31.63360851	45.00129209	48.88860645	41.83361743	5889.842456	8525.145636	-0.533591693	4.29E-07	4.22E-06	SNHG5	6	85650491	85678932	-	8414	lncRNA	small nucleolar RNA host gene 5 [Source:HGNC Symbol;Acc:HGNC:21026]	-
ENSG00000099817	13409	5791	5789	7953	6949	7020	81.67874628	72.59631967	60.01429239	62.95943393	59.73156564	74.08116927	7790.651243	7153.800607	0.123189418	0.371599999	0.559659519	POLR2E	19	1086574	1095380	-	4870	protein_coding	RNA polymerase II subunit E [Source:HGNC Symbol;Acc:HGNC:9192]	-
ENSG00000181222	14984	6903	6169	5658	6320	6830	33.86254403	38.47582404	34.0264656	40.99876241	41.49222897	46.00421328	6635.790479	8016.439514	-0.27245043	0.013215579	0.042817764	POLR2A	17	7484366	7514618	+	8357	protein_coding	RNA polymerase II subunit A [Source:HGNC Symbol;Acc:HGNC:9187]	-
ENSG00000122705	13007	6171	6123	7813	6758	6630	155.3770518	136.7103679	109.7544349	118.2585462	123.2528163	151.7258259	7544.619753	7383.066314	0.031516854	0.830232034	0.908761338	CLTA	9	36190856	36304781	+	2515	protein_coding	clathrin light chain A [Source:HGNC Symbol;Acc:HGNC:2090]	-
ENSG00000155660	12709	6205	5373	7078	7156	7591	107.3413242	110.3928472	95.82854166	88.11586592	94.508404	101.531179	7720.034875	6996.016696	0.142434796	0.201800137	0.365937742	PDIA4	7	149003062	149028662	-	3298	protein_coding	protein disulfide isomerase family A member 4 [Source:HGNC Symbol;Acc:HGNC:30167]	-
ENSG00000101057	12582	5617	5040	8038	7432	7371	144.8223471	136.2095296	110.5486614	103.6390931	101.6399065	113.1473312	8114.929631	6598.916482	0.298401627	0.01751009	0.054020376	MYBL2	20	43667019	43716495	+	2776	protein_coding	MYB proto-oncogene like 2 [Source:HGNC Symbol;Acc:HGNC:7548]	MYB
ENSG00000156976	17649	6774	4006	4319	5017	8203	35.23950272	41.63944002	55.71328623	65.83441998	55.50907782	40.72712097	6067.681045	7416.67011	-0.290000655	0.113562164	0.239244546	EIF4A2	3	186783205	186789897	+	6130	protein_coding	eukaryotic translation initiation factor 4A2 [Source:HGNC Symbol;Acc:HGNC:3284]	-
ENSG00000136930	12271	5673	5112	8324	7272	7275	232.8475104	206.9224489	169.3994602	156.9299465	159.3766022	178.179022	8131.109421	6600.325219	0.301062626	0.023168288	0.067645702	PSMB7	9	124353465	124415444	-	1788	protein_coding	proteasome subunit beta 7 [Source:HGNC Symbol;Acc:HGNC:9544]	-
ENSG00000125743	12837	6895	5487	8174	6589	5945	254.2468791	208.4753526	153.926131	182.5453951	215.3909842	212.6582109	7402.319473	7329.649275	0.014332679	0.929258919	0.962057538	SNRPD2	19	45687454	45692569	-	1608	protein_coding	small nuclear ribonucleoprotein D2 polypeptide [Source:HGNC Symbol;Acc:HGNC:11159]	-
ENSG00000102007	12261	5012	4962	8376	7581	7684	321.5135603	296.0079224	245.5214721	215.1666022	193.2172698	237.3261447	8395.006271	6280.961579	0.418587112	0.001472326	0.006558694	PLP2	X	49171898	49175235	+	1303	protein_coding	proteolipid protein 2 [Source:HGNC Symbol;Acc:HGNC:9087]	-
ENSG00000176046	11261	5787	4705	8607	7764	7746	75.86990028	69.61734381	56.83746504	45.38172628	51.23225189	51.67774283	8570.032199	6281.312991	0.448491149	0.000528003	0.002673401	NUPR1	16	28532708	28539174	-	5674	protein_coding	nuclear protein 1, transcriptional regulator [Source:HGNC Symbol;Acc:HGNC:29990]	-
ENSG00000185567	10572	4494	3656	8297	8651	10175	22.08755176	23.42647875	22.54760434	12.86678334	12.01522232	12.12715353	9546.125194	5190.796074	0.878541718	7.91E-19	3.33E-17	AHNAK2	14	104937244	104978374	-	18788	protein_coding	AHNAK nucleoprotein 2 [Source:HGNC Symbol;Acc:HGNC:20125]	-
ENSG00000104738	13825	6547	5780	6850	6186	6461	49.13352784	45.13479812	38.57683689	45.33554697	47.1630595	51.65845502	6915.277433	7504.120232	-0.117726105	0.334581644	0.521256228	MCM4	8	47960185	47978160	+	6973	protein_coding	minichromosome maintenance complex component 4 [Source:HGNC Symbol;Acc:HGNC:6947]	-
ENSG00000139514	12685	5422	4665	6661	7430	8743	43.33443123	49.169602	47.34712823	37.72858192	35.4262704	37.81564511	8026.45268	6368.909898	0.333669587	0.001403844	0.006287342	SLC7A1	13	29509414	29595688	-	7688	protein_coding	solute carrier family 7 member 1 [Source:HGNC Symbol;Acc:HGNC:11057]	-
ENSG00000010292	17669	7694	6790	4281	4379	4724	33.09390295	34.43435229	30.39849952	62.44548962	59.73477001	65.40316025	4729.876929	9060.30729	-0.93784561	6.18E-19	2.63E-17	NCAPD2	12	6493356	6531955	+	6470	protein_coding	non-SMC condensin I complex subunit D2 [Source:HGNC Symbol;Acc:HGNC:24305]	-
ENSG00000169223	10283	4935	4362	9612	8414	7908	221.7489265	197.4533397	151.8636807	108.4560899	114.3423658	125.3890533	9242.505953	5635.295087	0.71401616	5.25E-07	5.08E-06	LMAN2	5	177331567	177351668	-	2168	protein_coding	lectin, mannose binding 2 [Source:HGNC Symbol;Acc:HGNC:16986]	-
ENSG00000131467	13522	6329	5209	6519	6652	7252	63.26210062	65.6642639	58.58142343	59.99152507	61.68363747	62.98587737	7214.527981	7104.996833	0.022155361	0.828016915	0.907482508	PSME3	17	42824385	42843760	+	5154	protein_coding	proteasome activator subunit 3 [Source:HGNC Symbol;Acc:HGNC:9570]	-
ENSG00000119986	11516	5460	4534	7893	7707	8275	287.1087619	285.1700519	250.5600593	191.5103911	199.4661656	205.5001096	8446.206523	6122.662982	0.464328507	1.37E-05	0.000101031	AVPI1	10	97677424	97687241	-	1375	protein_coding	arginine vasopressin induced 1 [Source:HGNC Symbol;Acc:HGNC:30898]	-
ENSG00000122218	13947	5868	4782	6346	6601	7813	41.28513745	43.68351855	42.3107758	41.48210737	38.34034576	38.76407608	7304.92565	6806.015448	0.101697822	0.308160884	0.492657141	COPA	1	160288594	160343273	-	7688	protein_coding	coatomer protein complex subunit alpha [Source:HGNC Symbol;Acc:HGNC:2230]	-
ENSG00000142634	17753	7993	6938	3689	4167	4803	72.81302707	83.66390739	78.91371971	160.1985303	158.4464441	170.6321744	4452.870079	9255.624798	-1.055446498	2.47E-23	1.58E-21	EFHD2	1	15409888	15430339	+	2534	protein_coding	EF-hand domain family member D2 [Source:HGNC Symbol;Acc:HGNC:28670]	-
ENSG00000131143	9823	4366	4227	10041	8604	8239	104.5831824	91.15898897	71.43299939	46.77516987	45.67103674	54.85842468	9577.726889	5280.593716	0.859219826	3.70E-09	5.27E-08	COX4I1	16	85798633	85807054	+	4802	protein_coding	cytochrome c oxidase subunit 4I1 [Source:HGNC Symbol;Acc:HGNC:2265]	-
ENSG00000182481	14270	5931	4495	5951	6341	8237	100.4535619	108.8798103	115.7401267	110.1249455	100.5484933	94.54341485	7190.472252	6751.25264	0.09047737	0.420167192	0.606491858	KPNA2	17	68035708	68046854	+	2963	protein_coding	karyopherin subunit alpha 2 [Source:HGNC Symbol;Acc:HGNC:6395]	-
ENSG00000101255	12519	5356	5250	7426	7171	7448	122.5799269	120.4088332	102.3395678	94.47576038	88.79269433	107.981639	7811.222914	6587.989521	0.245901851	0.044526837	0.115047375	TRIB3	20	362835	397559	+	3030	protein_coding	tribbles pseudokinase 3 [Source:HGNC Symbol;Acc:HGNC:16228]	-
ENSG00000065000	10090	4721	4059	8455	8500	9274	49.09827188	50.20948101	44.82901363	26.78737171	27.53333683	29.36958732	9267.731003	5381.133269	0.784651934	7.58E-14	1.98E-12	AP3D1	19	2100988	2164468	-	8613	protein_coding	adaptor related protein complex 3 subunit delta 1 [Source:HGNC Symbol;Acc:HGNC:568]	-
ENSG00000177731	14890	6144	6001	6069	5817	6077	48.12076186	46.916827	40.10920838	53.9754657	48.92589928	59.28777911	6364.168069	7637.61327	-0.26314172	0.03015079	0.083811042	FLII	17	18244815	18258738	-	6308	protein_coding	FLII actin remodeling protein [Source:HGNC Symbol;Acc:HGNC:3750]	-
ENSG00000154122	16716	7369	6214	5010	4687	4770	19.7384053	18.78380202	15.64343827	30.10877195	29.1578264	30.505053	5133.349413	8507.777369	-0.72911672	5.36E-10	8.69E-09	ANKH	5	14704800	14871778	-	12695	protein_coding	ANKH inorganic pyrophosphate transport regulator [Source:HGNC Symbol;Acc:HGNC:15492]	-
ENSG00000242265	19984	8681	6072	2765	2701	4476	20.67478402	20.54398277	27.85963491	68.31476994	65.19103181	56.57229626	3449.432683	9491.557238	-1.460159256	5.18E-25	3.71E-23	PEG10	7	94656325	94669695	+	6689	protein_coding	paternally expressed 10 [Source:HGNC Symbol;Acc:HGNC:14005]	-
ENSG00000210140	16404	4848	5410	6059	5719	6181	4591.600122	4408.56669	3899.072826	5683.282055	3689.758741	5108.419684	6355.536892	7135.107101	-0.167379009	0.271805843	0.452306518	MT-TC	MT	5761	5826	-	66	Mt_tRNA	mitochondrially encoded tRNA-Cys (UGU/C) [Source:HGNC Symbol;Acc:HGNC:7477]	-
ENSG00000105202	15202	7435	6459	5803	4785	4835	135.7537738	113.8663751	94.15325016	162.5872226	174.6837742	188.2742056	5486.863633	8388.068612	-0.612301477	1.16E-05	8.69E-05	FBL	19	39834458	39846379	-	2138	protein_coding	fibrillarin [Source:HGNC Symbol;Acc:HGNC:3599]	-
ENSG00000138668	13646	7088	5341	5959	5908	6509	42.69360121	43.05703326	38.81889532	44.69728191	51.00178375	47.68021226	6491.927493	7472.19547	-0.202696835	0.059903269	0.14617688	HNRNPD	4	82352498	82374503	-	6981	protein_coding	heterogeneous nuclear ribonucleoprotein D [Source:HGNC Symbol;Acc:HGNC:5036]	-
ENSG00000171603	14563	6228	5365	6072	5929	6247	53.43934773	53.07928305	45.76572944	58.59581221	55.04910246	58.83358468	6460.66402	7317.400378	-0.179857826	0.100543813	0.218191455	CLSTN1	1	9729026	9824526	-	5683	protein_coding	calsyntenin 1 [Source:HGNC Symbol;Acc:HGNC:17447]	-
ENSG00000124570	12726	5877	5004	7329	6585	6799	27.76802121	25.37874851	21.44296067	22.04339449	22.36290167	23.62347106	7350.723144	6704.247111	0.132841244	0.272044562	0.452552688	SERPINB6	6	2948159	2972165	-	13201	protein_coding	serpin family B member 6 [Source:HGNC Symbol;Acc:HGNC:8950]	-
ENSG00000070814	14466	6655	5966	5468	5452	6270	23.90823344	24.24873241	22.8205454	28.91703668	29.22397545	32.50337281	6061.121987	7740.573948	-0.352554621	0.000711179	0.003469584	TCOF1	5	150357629	150400308	+	11439	protein_coding	treacle ribosome biogenesis factor 1 [Source:HGNC Symbol;Acc:HGNC:11654]	-
ENSG00000167767	16394	7382	6430	3744	4549	5769	42.90996298	53.03376365	55.03796097	85.90008111	84.97058212	91.82469006	4918.732616	8558.178298	-0.79873639	5.86E-11	1.08E-09	KRT80	12	52168996	52192014	-	4364	protein_coding	keratin 80 [Source:HGNC Symbol;Acc:HGNC:27056]	-
ENSG00000143420	12363	6098	4983	7167	6720	6749	65.25816343	62.24162575	51.15361942	51.46448785	55.76441051	56.53462662	7325.969449	6715.385899	0.125682145	0.301090979	0.485166723	ENSA	1	150600851	150629612	-	5493	protein_coding	endosulfine alpha [Source:HGNC Symbol;Acc:HGNC:3360]	-
ENSG00000110107	13796	6406	5783	6170	5829	6037	105.7202328	101.5970772	86.10604063	108.0718226	110.2382052	123.4674098	6394.004897	7447.691553	-0.219902007	0.065309326	0.156214329	PRPF19	11	60890547	60906585	-	2919	protein_coding	pre-mRNA processing factor 19 [Source:HGNC Symbol;Acc:HGNC:17896]	-
ENSG00000106244	14654	7018	6386	5554	5115	5272	95.39410693	89.36665885	75.37556314	115.0689636	121.0601723	136.6692414	5655.051642	8104.189386	-0.518935188	3.43E-05	0.000231649	PDAP1	7	99392048	99408597	-	2912	protein_coding	PDGFA associated protein 1 [Source:HGNC Symbol;Acc:HGNC:14634]	-
ENSG00000073111	13572	5990	5537	6879	6088	5872	72.97105985	65.69225962	51.85025406	65.81964551	63.81524191	73.18567227	6705.818859	7139.008046	-0.090304588	0.509158617	0.682865489	MCM2	3	127598410	127622436	+	4715	protein_coding	minichromosome maintenance complex component 2 [Source:HGNC Symbol;Acc:HGNC:6944]	-
ENSG00000106615	14804	7012	5332	5358	5345	6087	75.85183883	76.97068046	71.73088733	95.81396752	99.69596113	94.0545356	5922.532913	7637.181265	-0.366942337	0.000218095	0.001225645	RHEB	7	151466012	151520120	-	3533	protein_coding	Ras homolog, mTORC1 binding [Source:HGNC Symbol;Acc:HGNC:10011]	-
ENSG00000116237	14540	6576	5903	5682	5417	5808	57.87976765	56.13045948	49.24834658	67.7136617	67.27591404	74.92461693	5984.139204	7694.27125	-0.362535415	0.001234962	0.005623182	ICMT	1	6221193	6235972	-	4910	protein_coding	isoprenylcysteine carboxyl methyltransferase [Source:HGNC Symbol;Acc:HGNC:5350]	-
ENSG00000133318	14630	6812	5073	5584	5411	6396	48.21963273	47.53026488	45.97549785	57.75760256	59.07794507	54.58452674	6128.023586	7411.983262	-0.274665899	0.005630983	0.020857544	RTN3	11	63681446	63759891	+	5792	protein_coding	reticulon 3 [Source:HGNC Symbol;Acc:HGNC:10469]	-
ENSG00000143870	11287	5067	4661	7850	7345	7677	95.73856843	91.12200868	77.93783009	62.93353701	62.06409537	70.8308696	8106.797693	5995.285489	0.435524589	0.000255421	0.00140882	PDIA6	2	10783391	10837977	-	4101	protein_coding	protein disulfide isomerase family A member 6 [Source:HGNC Symbol;Acc:HGNC:30168]	-
ENSG00000096433	13662	5370	5033	6397	6558	6835	32.41650876	33.80457759	28.8315443	31.65122428	27.32979837	31.77920422	7003.667037	6687.394181	0.066426636	0.566936671	0.730267046	ITPR3	6	33620365	33696574	+	9870	protein_coding	inositol 1,4,5-trisphosphate receptor type 3 [Source:HGNC Symbol;Acc:HGNC:6182]	-
ENSG00000130723	15356	6488	5547	4674	5400	6373	18.86793813	22.17398285	21.41505287	28.34002194	26.30382033	27.90102123	5776.921178	7634.938754	-0.402384139	0.000228514	0.001275572	PRRC2B	9	131373636	131500197	+	12390	protein_coding	proline rich coiled-coil 2B [Source:HGNC Symbol;Acc:HGNC:28121]	-
ENSG00000115414	13995	5724	5113	5096	6093	7809	14.80485667	18.00612157	18.88468337	18.58805864	16.70116112	18.50873677	6644.01416	6914.204669	-0.05748285	0.639307523	0.785285699	FN1	2	215360440	215436073	-	17216	protein_coding	fibronectin 1 [Source:HGNC Symbol;Acc:HGNC:3778]	-
ENSG00000123349	12670	6070	5309	7576	6342	5690	112.1063744	95.46205767	70.08774787	85.71430334	90.2092943	97.88795714	7005.969495	6908.959853	0.020162135	0.896374606	0.945301384	PFDN5	12	53295291	53299450	+	3380	protein_coding	prefoldin subunit 5 [Source:HGNC Symbol;Acc:HGNC:8869]	-
ENSG00000062485	14761	6440	5167	5517	5546	6083	43.10842923	44.08118816	39.56548813	52.73043306	50.53791664	50.30647353	6056.998775	7338.580268	-0.277235514	0.006619183	0.023922403	CS	12	56271699	56300391	-	6401	protein_coding	citrate synthase [Source:HGNC Symbol;Acc:HGNC:2422]	-
ENSG00000146701	15169	7124	6330	5245	4696	4925	72.04964666	65.61885729	56.31603819	95.26418524	98.28393283	108.3468454	5272.687112	8205.796533	-0.638020628	1.96E-07	2.06E-06	MDH2	7	76048051	76067508	+	3641	protein_coding	malate dehydrogenase 2 [Source:HGNC Symbol;Acc:HGNC:6971]	-
ENSG00000102172	12244	5802	4850	6630	6384	7509	163.67454	160.3151963	154.30827	138.1902062	143.8525544	149.1885654	7234.061709	6522.197421	0.149742729	0.131792901	0.267926046	SMS	X	21940709	21994837	+	2026	protein_coding	spermine synthase [Source:HGNC Symbol;Acc:HGNC:11123]	-
ENSG00000130726	14514	6386	5924	5529	5466	5517	64.22137596	64.58279788	53.3427618	77.07374793	74.49621082	85.73818082	5855.177864	7628.354333	-0.381614863	0.001410882	0.006313192	TRIM28	19	58544064	58550722	+	4306	protein_coding	tripartite motif containing 28 [Source:HGNC Symbol;Acc:HGNC:16384]	-
ENSG00000172046	14112	6205	5468	5808	5729	5877	50.75863138	50.93031124	42.75417039	56.38430179	54.4624701	59.54399919	6171.131247	7279.708875	-0.23840713	0.035543079	0.0958471	USP19	3	49108046	49120938	-	5723	protein_coding	ubiquitin specific peptidase 19 [Source:HGNC Symbol;Acc:HGNC:12617]	-
ENSG00000091136	15258	6636	5283	4180	4846	6935	25.9001435	30.54383116	35.76941612	43.22249596	41.29567019	40.78802695	5556.730607	7550.885534	-0.442335736	0.00064373	0.003179422	LAMB1	7	107923799	108003187	-	8072	protein_coding	laminin subunit beta 1 [Source:HGNC Symbol;Acc:HGNC:6486]	-
ENSG00000197081	13668	6204	4958	5597	5816	6837	15.68897147	16.58356037	15.95306899	17.51582025	17.46558788	17.3169693	6423.766114	6966.26976	-0.117038122	0.225993704	0.396942255	IGF2R	6	159969099	160113507	+	17843	protein_coding	insulin like growth factor 2 receptor [Source:HGNC Symbol;Acc:HGNC:5467]	-
ENSG00000214022	15046	6809	6156	4976	4798	5271	53.53377475	52.50757378	47.20413121	74.0039492	73.57039412	82.52248646	5318.527593	7985.725519	-0.586256346	8.45E-08	9.59E-07	REPIN1	7	150368189	150374044	+	4649	protein_coding	replication initiator 1 [Source:HGNC Symbol;Acc:HGNC:17922]	zf-C2H2
ENSG00000175390	12287	5262	4614	7336	6654	6849	38.90528666	35.89602058	30.23541683	29.79075422	28.02672766	30.48969538	7395.083986	6217.244476	0.250145746	0.038553196	0.10234485	EIF3F	11	7970251	8001862	+	9431	protein_coding	eukaryotic translation initiation factor 3 subunit F [Source:HGNC Symbol;Acc:HGNC:3275]	-
ENSG00000005884	10982	4856	4378	7333	7445	7979	37.41743635	38.64303762	33.89068179	25.61887922	24.88532257	27.83519699	8045.604769	5732.43488	0.489235777	6.24E-06	4.95E-05	ITGA3	17	50055968	50090481	+	9802	protein_coding	integrin subunit alpha 3 [Source:HGNC Symbol;Acc:HGNC:6139]	-
ENSG00000253729	14413	5724	4183	5339	5377	7904	17.32076583	17.74440405	21.34487413	21.37705621	18.65000907	16.9091288	6492.328831	6552.884348	-0.013877899	0.915051082	0.955146241	PRKDC	8	47773108	47960183	-	15417	protein_coding	protein kinase, DNA-activated, catalytic subunit [Source:HGNC Symbol;Acc:HGNC:9413]	-
ENSG00000255302	11456	6507	4847	7062	6045	6990	173.1428602	150.7604384	142.6571512	128.4092243	160.2248722	148.073074	7105.297816	6650.659108	0.095801209	0.445006856	0.628680223	EID1	15	48878134	48880173	+	2040	protein_coding	EP300 interacting inhibitor of differentiation 1 [Source:HGNC Symbol;Acc:HGNC:1191]	-
ENSG00000007202	13747	5980	5290	5622	5713	6529	30.45804943	31.48398393	29.44404086	34.04909098	32.53753758	35.71026856	6298.251729	7050.216509	-0.162661926	0.107457885	0.229406704	KIAA0100	17	28614446	28645454	-	9232	protein_coding	KIAA0100 [Source:HGNC Symbol;Acc:HGNC:28960]	-
ENSG00000152556	13519	6221	5279	6489	5763	5607	44.79055937	40.46425452	32.21653029	42.66184401	43.12619738	45.40321145	6354.39877	7096.552282	-0.159430816	0.22532274	0.396321292	PFKM	12	48105139	48146404	+	7246	protein_coding	phosphofructokinase, muscle [Source:HGNC Symbol;Acc:HGNC:8877]	-
ENSG00000101150	13289	6219	5605	6033	5607	6078	64.28316953	60.77272703	53.90935669	64.73551408	66.55133415	74.41590569	6271.277263	7208.209305	-0.200629782	0.082325268	0.186808184	TPD52L2	20	63865228	63891545	+	4694	protein_coding	TPD52 like 2 [Source:HGNC Symbol;Acc:HGNC:12007]	-
ENSG00000072110	15290	6869	5902	4428	4822	5467	20.84226159	23.08759249	21.42031244	32.90266373	32.47154848	34.61486432	5183.948849	7931.705239	-0.613484523	2.00E-09	2.96E-08	ACTN1	14	68874143	68979440	-	10626	protein_coding	actinin alpha 1 [Source:HGNC Symbol;Acc:HGNC:163]	-
ENSG00000108883	13269	5955	5356	5848	5998	6314	28.80845844	30.05614859	25.8914713	29.88389439	29.46230182	32.8760341	6424.057764	6989.952181	-0.121660499	0.269926557	0.450043116	EFTUD2	17	44849948	44899445	-	10153	protein_coding	elongation factor Tu GTP binding domain containing 2 [Source:HGNC Symbol;Acc:HGNC:30858]	-
ENSG00000088247	12148	5203	4680	6510	6712	7317	71.35716077	74.83809653	66.76196721	60.87622304	57.27731506	63.91880168	7254.158563	6202.098218	0.226070026	0.032596369	0.089326415	KHSRP	19	6413348	6424794	-	4563	protein_coding	KH-type splicing regulatory protein [Source:HGNC Symbol;Acc:HGNC:6316]	-
ENSG00000197111	14136	6433	5540	5721	5134	5516	36.10147294	32.9551316	28.97455191	40.78174958	40.7698185	43.5601069	5800.459402	7402.801493	-0.351915525	0.002333956	0.00979515	PCBP2	12	53452102	53481162	+	7926	protein_coding	poly(rC) binding protein 2 [Source:HGNC Symbol;Acc:HGNC:8648]	-
ENSG00000156467	8332	5021	3967	10240	7806	7084	52.71863944	40.87963372	30.3586382	19.61100459	25.96131646	25.44794021	8989.95978	5150.73573	0.803937607	5.55E-06	4.44E-05	UQCRB	8	96225920	96235634	-	9715	protein_coding	ubiquinol-cytochrome c reductase binding protein [Source:HGNC Symbol;Acc:HGNC:12582]	-
ENSG00000084090	13099	5939	4711	5694	5912	7007	64.51967569	68.14332965	66.0916094	67.85770984	67.58655201	66.51414541	6549.282853	6654.852947	-0.023168137	0.810733766	0.898467128	STARD7	2	96184859	96208825	-	4414	protein_coding	StAR related lipid transfer domain containing 7 [Source:HGNC Symbol;Acc:HGNC:18063]	-
ENSG00000108106	12612	5654	5419	5751	6120	6657	102.7655405	111.2422534	99.01983478	103.03255	101.4687243	120.6561581	6540.783395	6794.2384	-0.054477966	0.634921415	0.782698419	UBE2S	19	55399745	55407788	-	2799	protein_coding	ubiquitin conjugating enzyme E2 S [Source:HGNC Symbol;Acc:HGNC:17895]	-
ENSG00000142230	11803	5753	4971	7092	6161	6389	94.79206527	83.76617398	71.08461963	72.12436607	77.22712823	82.78911119	6973.762102	6484.837436	0.105085898	0.412645513	0.59925265	SAE1	19	47113274	47210636	+	3742	protein_coding	SUMO1 activating enzyme subunit 1 [Source:HGNC Symbol;Acc:HGNC:30660]	-
ENSG00000204463	12774	5591	4920	6508	6179	6169	61.29994219	59.20316545	48.36896429	55.00798997	52.8900851	57.74359541	6694.167121	6566.112513	0.027779089	0.817836632	0.901958315	BAG6	6	31639028	31652705	-	5310	protein_coding	BCL2 associated athanogene 6 [Source:HGNC Symbol;Acc:HGNC:13919]	-
ENSG00000113648	10313	4868	4279	7675	7136	7770	21.6509367	20.47704853	18.24562825	13.30055205	13.79180565	15.04065643	7990.981094	5576.67663	0.51933262	4.40E-06	3.59E-05	H2AFY	5	135333900	135399914	-	17730	protein_coding	H2A histone family member Y [Source:HGNC Symbol;Acc:HGNC:4740]	-
ENSG00000132383	12875	5779	4627	6343	6073	6326	57.7658575	56.25925883	47.95624805	53.60559171	52.85687223	52.50518718	6641.096315	6517.536669	0.026837535	0.809302952	0.897579906	RPA1	17	1829702	1900082	+	5492	protein_coding	replication protein A1 [Source:HGNC Symbol;Acc:HGNC:10289]	-
ENSG00000145912	11817	5014	4806	7564	6303	6426	250.54262	212.3692404	177.1782112	178.9466915	166.7964015	198.3535873	7215.430299	6133.342551	0.234447806	0.091260791	0.202610947	NHP2	5	178149460	178153967	-	1510	protein_coding	NHP2 ribonucleoprotein [Source:HGNC Symbol;Acc:HGNC:14377]	-
ENSG00000204262	14939	7156	5397	4135	4450	5821	28.2573095	30.9335325	33.112532	46.67272577	49.11316014	45.95512069	5043.285113	7744.465641	-0.618639547	9.40E-09	1.25E-07	COL5A2	2	189031898	189225312	-	7319	protein_coding	collagen type V alpha 2 chain [Source:HGNC Symbol;Acc:HGNC:2210]	-
ENSG00000118523	17920	7625	6592	1989	3199	4548	42.54977991	69.61310208	80.98833826	175.261645	163.8229099	175.7138247	3371.212748	8985.161251	-1.414009929	5.62E-15	1.69E-13	CCN2	6	131948176	131951372	-	2338	protein_coding	cellular communication network factor 2 [Source:HGNC Symbol;Acc:HGNC:2500]	-
ENSG00000035862	11838	5326	4858	6347	6368	7096	56.35543272	57.51545467	52.44696898	48.05426837	47.49421408	53.7466004	6993.954902	6278.117692	0.156082303	0.1443716	0.286887117	TIMP2	17	78852977	78925387	-	5633	protein_coding	TIMP metallopeptidase inhibitor 2 [Source:HGNC Symbol;Acc:HGNC:11821]	-
ENSG00000090621	15781	6937	6273	4292	4071	4393	31.65256939	30.53968623	26.96807558	53.20716501	51.37989397	57.64355306	4514.125781	8213.623462	-0.863602334	1.16E-14	3.33E-13	PABPC4	1	39560816	39576790	-	6782	protein_coding	poly(A) binding protein cytoplasmic 4 [Source:HGNC Symbol;Acc:HGNC:8557]	-
ENSG00000057608	15135	5304	3382	4129	5165	8581	52.70932965	67.06982112	91.18428755	88.33064032	68.00148211	53.79506192	6170.435603	6145.976145	0.005252242	0.978461836	0.990231984	GDI2	10	5765223	5842132	-	3918	protein_coding	GDP dissociation inhibitor 2 [Source:HGNC Symbol;Acc:HGNC:4227]	-
ENSG00000135390	13172	6673	5526	6008	5360	4934	75.19889972	68.24338555	51.40675668	75.37366403	83.88319038	86.18241131	5812.56673	7321.730177	-0.332954037	0.019857831	0.059801432	ATP5MC2	12	53632726	53677408	-	3996	protein_coding	ATP synthase membrane subunit c locus 2 [Source:HGNC Symbol;Acc:HGNC:842]	-
ENSG00000139842	9781	4432	3083	7320	7474	9509	46.85978574	48.66945948	50.67147682	28.62587824	28.4945119	24.59172199	8527.299942	4765.938768	0.838709387	1.82E-14	5.12E-13	CUL4A	13	113208193	113267108	+	7813	protein_coding	cullin 4A [Source:HGNC Symbol;Acc:HGNC:2554]	-
ENSG00000188157	14883	6014	5489	4768	5047	5369	22.16106651	23.86173	20.77243035	31.62505106	28.07308153	31.78877844	5365.896086	7349.466137	-0.454046411	4.18E-05	0.000277576	AGRN	1	1020120	1056118	+	10761	protein_coding	agrin [Source:HGNC Symbol;Acc:HGNC:329]	-
ENSG00000140350	12181	6040	4575	5847	5896	6879	38.76488107	39.76280826	37.96384299	36.92110144	40.21745212	37.7939826	6560.54978	6472.750507	0.019584947	0.844422861	0.917243763	ANP32A	15	68778535	68820897	-	7544	protein_coding	acidic nuclear phosphoprotein 32 family member A [Source:HGNC Symbol;Acc:HGNC:13233]	-
ENSG00000166913	11882	5567	4134	5936	6041	7768	37.54820629	38.87034102	40.90195033	34.36142723	35.36623083	32.58306791	6925.160333	6039.167881	0.197401801	0.052114787	0.130542304	YWHAB	20	44885702	44908532	+	7907	protein_coding	tyrosine 3-monooxygenase/tryptophan 5-monooxygenase activation protein beta [Source:HGNC Symbol;Acc:HGNC:12849]	-
ENSG00000166741	12141	5617	5402	6739	5606	5791	115.4697972	97.71027876	82.59733001	95.10727734	96.66063047	115.3330361	6445.302251	6692.054109	-0.053967105	0.700956858	0.830422338	NNMT	11	114257787	114313285	+	2919	protein_coding	nicotinamide N-methyltransferase [Source:HGNC Symbol;Acc:HGNC:7861]	-
ENSG00000072274	10614	3617	2219	7191	6725	10923	46.14619841	43.89884977	58.34828171	31.13953097	23.31134876	17.74312617	8634.137872	4200.545948	1.038313132	6.06E-09	8.32E-08	TFRC	3	196027183	196082096	-	7794	protein_coding	transferrin receptor [Source:HGNC Symbol;Acc:HGNC:11763]	-
ENSG00000204574	11086	5026	4481	6946	6618	7099	77.27081949	74.88963504	65.73814008	56.38219208	56.15332489	62.11291071	7313.494333	5861.856468	0.319408483	0.004284527	0.016488937	ABCF1	6	30571393	30597179	+	4496	protein_coding	ATP binding cassette subfamily F member 1 [Source:HGNC Symbol;Acc:HGNC:70]	-
ENSG00000150093	8145	3719	2285	7792	7491	11812	64.8241773	63.39311302	81.79956709	30.97886498	31.07323726	23.68647709	9425.780565	3848.038889	1.291788017	2.51E-19	1.12E-17	ITGB1	10	32900318	33005792	-	6012	protein_coding	integrin subunit beta 1 [Source:HGNC Symbol;Acc:HGNC:6153]	-
ENSG00000134057	11580	5037	4035	6175	6591	7825	126.940994	137.8257792	133.902528	108.8328082	103.9942044	103.3557565	7241.009234	5742.810756	0.334145766	0.00082225	0.00392691	CCNB1	5	69167135	69178245	+	2433	protein_coding	cyclin B1 [Source:HGNC Symbol;Acc:HGNC:1579]	-
ENSG00000140391	8644	4046	3200	8197	8173	8798	48.80706483	49.50208217	43.60649802	23.53037547	24.19501451	23.74126919	8899.257208	4481.536773	0.98967391	1.87E-21	1.02E-19	TSPAN3	15	77041404	77083984	-	8400	protein_coding	tetraspanin 3 [Source:HGNC Symbol;Acc:HGNC:17752]	-
ENSG00000088832	11000	5186	4591	6700	6359	7078	130.037145	125.5439129	114.351714	97.60490693	101.0874843	111.0263632	7116.745291	5958.351502	0.256697464	0.019140205	0.058061243	FKBP1A	20	1368978	1393172	-	2577	protein_coding	FKBP prolyl isomerase 1A [Source:HGNC Symbol;Acc:HGNC:3711]	-
ENSG00000099194	12958	5878	4941	5268	5514	6329	50.23510513	53.48629596	50.23843963	56.49185922	56.29416527	58.70871861	6028.331734	6714.914728	-0.155516211	0.115164443	0.241686541	SCD	10	100347233	100364826	+	5245	protein_coding	stearoyl-CoA desaturase [Source:HGNC Symbol;Acc:HGNC:10571]	-
ENSG00000112695	11140	5718	4812	7646	6067	5482	198.9701613	160.5986408	118.7496086	132.5333552	149.4411023	156.029054	6863.010736	6284.564286	0.127153507	0.435206186	0.620402956	COX7A2	6	75237675	75250323	-	1922	protein_coding	cytochrome c oxidase subunit 7A2 [Source:HGNC Symbol;Acc:HGNC:2288]	-
ENSG00000196531	13090	6229	4865	5915	4848	5884	29.56068503	24.64543956	24.47777319	29.90788726	31.26441658	30.29484871	5878.64669	6833.71171	-0.217209058	0.056727222	0.139778061	NACA	12	56712428	56731628	-	10008	protein_coding	nascent polypeptide associated complex subunit alpha [Source:HGNC Symbol;Acc:HGNC:7629]	-
ENSG00000149257	13572	6228	5453	5037	5050	5465	40.10977255	40.90570091	36.22495976	49.40927059	49.8080002	54.10531681	5497.312245	7189.176253	-0.3869591	0.000286591	0.001557038	SERPINH1	11	75562056	75572783	+	6281	protein_coding	serpin family H member 1 [Source:HGNC Symbol;Acc:HGNC:1546]	-
ENSG00000164062	13496	5924	5437	5704	5132	5094	64.47231781	59.00578962	47.92831981	69.74051974	67.24826273	76.57364104	5662.191783	7054.761126	-0.317267544	0.014666976	0.046649359	APEH	3	49674014	49683971	+	4425	protein_coding	acylaminoacyl-peptide hydrolase [Source:HGNC Symbol;Acc:HGNC:586]	-
ENSG00000075785	10314	4737	4225	7256	6749	7479	133.5717689	126.3778735	114.6041736	86.80222822	87.57760029	96.91038412	7597.10383	5502.600228	0.465657134	2.64E-05	0.000182076	RAB7A	3	128726122	128814796	+	2717	protein_coding	RAB7A, member RAS oncogene family [Source:HGNC Symbol;Acc:HGNC:9788]	-
ENSG00000117298	12672	5657	4814	5527	5552	6506	37.82665754	38.65201796	37.06483398	39.64970958	38.88364189	41.05261131	6194.482776	6524.135022	-0.074729935	0.443469044	0.627560629	ECE1	1	21217247	21345572	-	7308	protein_coding	endothelin converting enzyme 1 [Source:HGNC Symbol;Acc:HGNC:3146]	-
ENSG00000102225	12334	5303	5029	6085	5961	5933	46.60021716	46.43662972	37.82171376	43.18348077	40.7869507	47.98828086	6380.07847	6433.716949	-0.012015405	0.922630848	0.95932627	CDK16	X	47217860	47229997	+	6531	protein_coding	cyclin dependent kinase 16 [Source:HGNC Symbol;Acc:HGNC:8749]	-
ENSG00000143384	13027	5331	3872	4303	5482	8562	49.23767998	63.80863857	81.55319047	68.14860836	61.26425697	55.20619082	6349.897927	6024.229804	0.075759855	0.643703737	0.788814997	MCL1	1	150574551	150579738	-	4371	protein_coding	MCL1 apoptosis regulator, BCL2 family member [Source:HGNC Symbol;Acc:HGNC:6943]	-
ENSG00000041357	10499	4854	3174	6892	6905	8220	49.28635292	50.22955248	48.93197312	34.32540679	34.86209152	28.28228762	7750.751641	5089.086559	0.606230371	1.46E-07	1.57E-06	PSMA4	15	78540405	78552417	+	6994	protein_coding	proteasome subunit alpha 4 [Source:HGNC Symbol;Acc:HGNC:9533]	-
ENSG00000164405	8990	4512	3915	9295	7131	6694	209.601745	163.5724462	125.652376	92.68117583	102.1849281	110.0027303	8259.52962	5047.993296	0.71059092	1.25E-05	9.30E-05	UQCRQ	5	132866630	132868847	+	2218	protein_coding	ubiquinol-cytochrome c reductase complex III subunit VII [Source:HGNC Symbol;Acc:HGNC:29594]	-
ENSG00000165916	8132	3974	3384	8782	7990	8226	192.9870719	178.6058894	150.4745268	81.69933043	87.70712993	92.65979537	8870.397942	4452.742276	0.994730084	6.05E-16	1.99E-14	PSMC3	11	47418769	47426473	-	2276	protein_coding	proteasome 26S subunit, ATPase 3 [Source:HGNC Symbol;Acc:HGNC:9549]	-
ENSG00000185825	10551	4707	4306	7627	6641	6619	115.562057	102.3550347	83.48210584	73.08722685	71.62719905	81.294608	7427.314493	5569.491182	0.415398805	0.00189005	0.008173001	BCAP31	X	153700492	153724565	-	3301	protein_coding	B cell receptor associated protein 31 [Source:HGNC Symbol;Acc:HGNC:16695]	-
ENSG00000168710	14825	6537	4906	4031	4412	5606	40.04242447	44.58176751	46.35538126	67.32689906	65.21662269	60.72413108	4923.197331	7264.451769	-0.561465778	2.76E-07	2.82E-06	AHCYL1	1	109984765	110023742	+	5035	protein_coding	adenosylhomocysteinase like 1 [Source:HGNC Symbol;Acc:HGNC:344]	-
ENSG00000180817	12742	5749	4140	5367	5406	6852	51.96180577	53.24059414	55.22166428	56.39967274	55.90069423	49.94352361	6186.829019	6257.011474	-0.016669042	0.873594091	0.932073661	PPA1	10	70202835	70233911	-	5166	protein_coding	pyrophosphatase (inorganic) 1 [Source:HGNC Symbol;Acc:HGNC:9226]	-
ENSG00000163041	13009	5348	4988	6160	5098	5438	80.78059826	68.00492974	59.36152554	77.99317675	70.43524093	81.50401368	5926.457219	6546.740368	-0.143742983	0.276628054	0.457942987	H3F3A	1	226061851	226072007	+	3814	protein_coding	H3 histone family member 3A [Source:HGNC Symbol;Acc:HGNC:4764]	-
ENSG00000174243	12666	5768	4982	5559	5267	5796	51.23230482	49.37700576	44.46467211	53.36703162	53.3881319	57.21068421	5877.512385	6642.895458	-0.176522334	0.099025338	0.2157415	DDX23	12	48829756	48852842	-	5427	protein_coding	DEAD-box helicase 23 [Source:HGNC Symbol;Acc:HGNC:17347]	-
ENSG00000244038	10838	4978	4504	7128	6408	6139	131.0225933	119.8161099	93.93244578	91.07810583	91.89791224	103.1580396	7003.314914	5812.223324	0.269075163	0.04766856	0.121573729	DDOST	1	20651767	20661544	-	2721	protein_coding	dolichyl-diphosphooligosaccharide--protein glycosyltransferase non-catalytic subunit [Source:HGNC Symbol;Acc:HGNC:2728]	-
ENSG00000145495	12620	5709	4287	5360	5112	6907	23.63227946	22.92692874	25.34952215	25.43820847	25.27977008	23.55160483	6089.645844	6289.57649	-0.046784023	0.650564456	0.793914987	6-Mar	5	10353695	10440388	+	11344	protein_coding	membrane associated ring-CH-type finger 6 [Source:HGNC Symbol;Acc:HGNC:30550]	-
ENSG00000114270	12294	5941	4850	4430	5468	6990	20.01354017	25.12828847	26.28674813	25.39216568	26.95578577	27.30160179	5903.411337	6582.856567	-0.156809003	0.210662272	0.37724318	COL7A1	3	48564073	48595267	-	11071	protein_coding	collagen type VII alpha 1 chain [Source:HGNC Symbol;Acc:HGNC:2214]	-
ENSG00000156471	11488	4987	4453	6436	6082	6407	52.70163014	50.66040312	43.67191485	43.00696382	41.01282023	45.43462071	6704.414317	5902.827039	0.183684703	0.107649357	0.2297111	PTDSS1	8	96261902	96336995	+	6108	protein_coding	phosphatidylserine synthase 1 [Source:HGNC Symbol;Acc:HGNC:9587]	-
ENSG00000130816	10385	4573	3913	7050	6776	7152	35.99543135	35.19215605	30.39661818	24.24103226	23.44939917	24.89397858	7428.808489	5308.066132	0.484863845	1.08E-05	8.17E-05	DNMT1	19	10133345	10231286	-	9796	protein_coding	DNA methyltransferase 1 [Source:HGNC Symbol;Acc:HGNC:2976]	-
ENSG00000113384	14322	6614	4961	4072	4214	5580	74.27580385	78.18948177	84.72533357	119.4344473	121.1646786	112.7547942	4855.22272	7233.051572	-0.575066384	5.04E-08	5.93E-07	GOLPH3	5	32124716	32174319	-	2742	protein_coding	golgi phosphoprotein 3 [Source:HGNC Symbol;Acc:HGNC:15452]	-
ENSG00000170004	12722	5876	4783	5270	5325	5745	25.50393401	26.21382435	23.14334295	28.14740068	28.55950006	28.84185174	5775.783295	6600.371179	-0.192583798	0.061844911	0.14996056	CHD3	17	7884796	7912760	+	10335	protein_coding	chromodomain helicase DNA binding protein 3 [Source:HGNC Symbol;Acc:HGNC:1918]	-
ENSG00000204568	12694	5650	5147	5574	5221	5397	158.672712	151.1830789	127.8872343	165.2038323	161.5310369	182.564212	5741.629888	6680.190564	-0.218365361	0.067825606	0.160882079	MRPS18B	6	30617840	30626395	+	1757	protein_coding	mitochondrial ribosomal protein S18B [Source:HGNC Symbol;Acc:HGNC:14516]	-
ENSG00000173473	12068	5552	3942	5272	5478	7250	34.58593777	36.55614524	39.5914728	36.19476814	36.58018221	32.22307428	6302.405335	5975.967318	0.07646353	0.489421963	0.66688506	SMARCC1	3	47585269	47782106	-	7624	protein_coding	SWI/SNF related, matrix associated, actin dependent regulator of chromatin subfamily c member 1 [Source:HGNC Symbol;Acc:HGNC:11104]	MYB
ENSG00000101361	12483	5817	5229	5113	5232	5676	51.66276376	53.77541743	47.74014423	57.66431756	59.03005114	65.83346033	5660.394676	6744.94612	-0.252585668	0.021099494	0.062775987	NOP56	20	2652593	2658393	+	4950	protein_coding	NOP56 ribonucleoprotein [Source:HGNC Symbol;Acc:HGNC:15911]	-
ENSG00000004478	13740	6623	5842	4544	4427	4355	44.01931088	43.62431803	35.11822631	60.85243943	64.4364973	70.51681162	4731.618984	7546.954992	-0.673451386	6.41E-08	7.43E-07	FKBP4	12	2794970	2805423	+	5163	protein_coding	FKBP prolyl isomerase 4 [Source:HGNC Symbol;Acc:HGNC:3720]	-
ENSG00000148175	12449	5098	4001	5528	5547	6856	86.42926824	88.21961937	89.22840046	88.9843458	80.05065423	77.94487258	6301.739547	5898.206859	0.094835317	0.364419943	0.552744459	STOM	9	121338987	121370304	-	3199	protein_coding	stomatin [Source:HGNC Symbol;Acc:HGNC:3383]	-
ENSG00000160710	12410	5036	4273	5018	5629	7075	26.06492695	29.74207852	30.59086774	29.47026084	26.27143705	27.65571851	6210.526741	5994.845307	0.050746453	0.650573096	0.793914987	ADAR	1	154582057	154628013	-	9629	protein_coding	adenosine deaminase RNA specific [Source:HGNC Symbol;Acc:HGNC:225]	-
ENSG00000116688	12857	5946	5208	5087	5015	5320	51.16233065	51.30665863	44.53892309	59.11729713	60.06005703	65.26581362	5457.620923	6847.392602	-0.327140131	0.003027223	0.012278236	MFN2	1	11980181	12013514	+	4973	protein_coding	mitofusin 2 [Source:HGNC Symbol;Acc:HGNC:16877]	-
ENSG00000214706	12945	5410	5548	5599	5027	4891	75.44136569	68.90046796	54.85752809	79.74206396	73.20969409	93.14546711	5520.01309	6819.599683	-0.304954435	0.031715508	0.087212179	IFRD2	3	50287732	50292918	-	3712	protein_coding	interferon related developmental regulator 2 [Source:HGNC Symbol;Acc:HGNC:5457]	-
ENSG00000205581	11451	5968	4561	5945	5328	6149	58.97338539	53.76289281	50.7747964	51.93186966	59.45731151	56.37550835	6154.520344	6314.625459	-0.03676897	0.742225255	0.855611501	HMGN1	21	39342315	39349647	-	5042	protein_coding	high mobility group nucleosome binding domain 1 [Source:HGNC Symbol;Acc:HGNC:4984]	-
ENSG00000125166	12656	5543	5031	5497	5182	5439	73.29691814	70.28644833	60.3696327	77.15121806	74.22959808	83.58733776	5711.12095	6579.611733	-0.204210868	0.078904714	0.180899286	GOT2	16	58707131	58734342	-	3751	protein_coding	glutamic-oxaloacetic transaminase 2 [Source:HGNC Symbol;Acc:HGNC:4433]	-
ENSG00000009307	15882	5944	3681	3388	3718	6676	29.32735565	32.73807217	48.1044584	62.85228038	51.67500863	39.70283511	4752.089768	6652.592826	-0.485678194	0.009826298	0.033400367	CSDE1	1	114716913	114758676	-	5778	protein_coding	cold shock domain containing E1 [Source:HGNC Symbol;Acc:HGNC:29905]	CSD
ENSG00000140859	14040	5803	5887	4332	4423	4784	22.5696205	23.4405048	20.74753361	33.44177032	30.36411532	38.21695165	4784.279339	7311.606795	-0.611742804	3.57E-07	3.57E-06	KIFC3	16	57758217	57863053	-	9600	protein_coding	kinesin family member C3 [Source:HGNC Symbol;Acc:HGNC:6326]	-
ENSG00000149428	9072	4053	3587	7102	7357	8032	45.99405232	48.46586576	43.29963185	26.86027111	26.36148452	28.94533511	7942.403513	4737.270051	0.745774143	1.26E-12	2.85E-11	HYOU1	11	119044188	119057227	-	7723	protein_coding	hypoxia up-regulated 1 [Source:HGNC Symbol;Acc:HGNC:16931]	-
ENSG00000142949	16514	6973	5767	2943	3319	3577	13.74126578	15.76369205	13.90256438	35.25129706	32.69854257	33.55155303	3471.200964	8116.835839	-1.22583114	6.84E-30	6.89E-28	PTPRF	1	43525187	43623666	+	10712	protein_coding	protein tyrosine phosphatase receptor type F [Source:HGNC Symbol;Acc:HGNC:9670]	-
ENSG00000204525	13565	6051	5468	4968	4517	4500	99.11383828	91.66784262	74.73167539	123.7253951	121.2417269	135.9275259	4969.182007	7128.586136	-0.52065366	4.52E-05	0.00029795	HLA-C	6	31268749	31272130	-	2507	protein_coding	major histocompatibility complex, class I, C [Source:HGNC Symbol;Acc:HGNC:4933]	-
ENSG00000109861	11579	5515	4837	6149	5440	5497	26.98964705	24.28878687	20.08435765	23.23539765	24.31142871	26.45422226	6070.582386	6295.00966	-0.052218349	0.686538588	0.820136175	CTSC	11	88293592	88337761	-	11395	protein_coding	cathepsin C [Source:HGNC Symbol;Acc:HGNC:2528]	-
ENSG00000185896	9154	4152	3859	7235	7032	7579	63.0315563	62.31786543	54.96305944	36.46000688	36.32863604	41.89097531	7727.829539	4914.937311	0.653340946	1.08E-08	1.41E-07	LAMP1	13	113297239	113323672	+	5741	protein_coding	lysosomal associated membrane protein 1 [Source:HGNC Symbol;Acc:HGNC:6499]	-
ENSG00000084774	13472	5872	5133	4759	4780	4933	28.19200458	28.80397075	24.32544899	36.48620299	34.93562782	37.88852645	5125.61478	6889.731549	-0.426860158	0.000125374	0.000748676	CAD	2	27217369	27243943	+	8443	protein_coding	carbamoyl-phosphate synthetase 2, aspartate transcarbamylase, and dihydroorotase [Source:HGNC Symbol;Acc:HGNC:1424]	-
ENSG00000118680	14578	5814	4314	4210	4287	5688	108.9888363	112.8931563	122.5741822	172.5377812	151.1635909	139.1573849	4968.042404	6675.746002	-0.42683695	0.000311476	0.00167852	MYL12B	18	3261479	3278431	+	1932	protein_coding	myosin light chain 12B [Source:HGNC Symbol;Acc:HGNC:29827]	-
ENSG00000097007	12837	5726	5020	4619	4968	5663	32.91862148	36.01550238	33.59539383	41.82573316	40.98427665	44.57830932	5371.634764	6674.014849	-0.313028804	0.002339052	0.009812402	ABL1	9	130713016	130887675	+	7018	protein_coding	ABL proto-oncogene 1, non-receptor tyrosine kinase [Source:HGNC Symbol;Acc:HGNC:76]	-
ENSG00000077549	13442	6196	5539	4846	4212	4547	74.83064757	66.16048319	58.446774	94.89565507	96.09034567	106.5745867	4822.395756	7194.995936	-0.577161902	2.39E-06	2.05E-05	CAPZB	1	19338775	19485539	-	3239	protein_coding	capping actin protein of muscle Z-line subunit beta [Source:HGNC Symbol;Acc:HGNC:1491]	-
ENSG00000198732	8715	4049	3106	7736	7236	7933	88.56078513	84.26316495	75.5965452	45.61195968	46.5527163	44.3049904	8102.399736	4451.048967	0.863972576	8.78E-16	2.84E-14	SMOC1	14	69854131	70032366	+	4369	protein_coding	SPARC related modular calcium binding 1 [Source:HGNC Symbol;Acc:HGNC:20318]	-
ENSG00000189159	11175	5031	4535	6136	5733	6122	90.10476308	85.63642957	74.83335572	75.023319	74.19744803	82.97855886	6371.266882	5904.046859	0.110044404	0.338695892	0.525253732	JPT1	17	75135248	75168281	-	3406	protein_coding	Jupiter microtubule associated homolog 1 [Source:HGNC Symbol;Acc:HGNC:14569]	-
ENSG00000147955	11388	5071	4589	6157	5878	5639	140.2309446	136.1816211	106.9094998	118.5791977	115.9953473	130.2323754	6284.060434	5980.529013	0.071450888	0.577823055	0.738880338	SIGMAR1	9	34634722	34637809	-	2196	protein_coding	sigma non-opioid intracellular receptor 1 [Source:HGNC Symbol;Acc:HGNC:8157]	-
ENSG00000069275	13088	5665	3665	4610	4773	6907	35.75325531	37.65479706	44.59063099	46.40601696	44.12521473	35.41725042	5680.855412	6063.585592	-0.094535646	0.486659264	0.664959007	NUCKS1	1	205712822	205750182	-	6449	protein_coding	nuclear casein kinase and cyclin dependent kinase substrate 1 [Source:HGNC Symbol;Acc:HGNC:29923]	-
ENSG00000108829	11401	4874	4469	5632	5665	6642	62.04600665	63.48415089	60.91013433	57.42228599	53.92733598	61.3462107	6318.875877	5853.045606	0.110643084	0.284717966	0.46712676	LRRC59	17	50375059	50397523	-	4540	protein_coding	leucine rich repeat containing 59 [Source:HGNC Symbol;Acc:HGNC:28817]	-
ENSG00000141526	10454	4283	4317	6770	6403	6441	37.64389408	36.21625905	29.81251881	26.57508811	23.91807379	29.90984215	6961.609472	5399.053619	0.366827057	0.004968275	0.018754722	SLC16A3	17	82228397	82261129	+	8995	protein_coding	solute carrier family 16 member 3 [Source:HGNC Symbol;Acc:HGNC:10924]	-
ENSG00000143575	11328	5015	4669	6363	5627	5643	147.6800023	132.8467379	109.0207875	120.1985838	116.8968901	135.0236487	6266.887872	5986.506526	0.066122279	0.616399386	0.768053203	HAX1	1	154272511	154275875	+	2155	protein_coding	HCLS1 associated protein X-1 [Source:HGNC Symbol;Acc:HGNC:16915]	-
ENSG00000140264	12755	5425	5247	5887	4711	4616	40.07661548	32.62303171	26.15786531	39.69755948	37.09103885	44.50760904	5422.054963	6652.753914	-0.295150993	0.050575698	0.127310799	SERF2	15	43777087	43802589	+	7347	protein_coding	small EDRK-rich factor 2 [Source:HGNC Symbol;Acc:HGNC:10757]	-
ENSG00000100813	12861	6250	4968	4621	4657	5258	25.37024337	26.00812925	24.02972185	32.28120563	34.46203625	33.98571806	5128.384052	6850.415667	-0.417540193	3.37E-05	0.000228066	ACIN1	14	23058564	23095614	-	9110	protein_coding	apoptotic chromatin condensation inducer 1 [Source:HGNC Symbol;Acc:HGNC:17066]	-
ENSG00000072501	11843	5233	3969	5345	5351	6851	25.4992695	25.96744333	27.2065513	25.83021982	25.07281043	23.59322594	6157.414344	5830.498092	0.078356372	0.439524722	0.62432738	SMC1A	X	53374149	53422728	-	10484	protein_coding	structural maintenance of chromosomes 1A [Source:HGNC Symbol;Acc:HGNC:11111]	-
ENSG00000116221	13310	5863	5598	4897	4467	4441	96.08759209	89.15944797	72.53664702	119.3992517	115.5391993	136.8662281	4905.343946	7075.039746	-0.528342665	6.02E-05	0.000385619	MRPL37	1	54184041	54225464	+	2549	protein_coding	mitochondrial ribosomal protein L37 [Source:HGNC Symbol;Acc:HGNC:14034]	-
ENSG00000108828	11286	5405	4764	6044	5628	5443	87.21736045	82.61269391	65.381716	74.45688665	78.33330212	85.65967741	6085.998018	6169.782281	-0.019553562	0.881112874	0.93678733	VAT1	17	43014607	43025123	-	3466	protein_coding	vesicle amine transport 1 [Source:HGNC Symbol;Acc:HGNC:16919]	-
ENSG00000182240	8544	3674	2882	7904	7321	8232	41.0471105	38.67410552	35.58611007	20.2853844	19.16227479	18.64901223	8290.342664	4177.022658	0.988316205	3.20E-20	1.56E-18	BACE2	21	41167801	41282530	+	9631	protein_coding	beta-secretase 2 [Source:HGNC Symbol;Acc:HGNC:934]	-
ENSG00000138413	11048	5051	3694	6036	5678	7049	63.94730885	61.19030834	62.16415706	53.51099792	53.74309369	48.76364161	6601.157414	5498.60043	0.26324521	0.009627408	0.032808217	IDH1	2	208236227	208266074	-	4721	protein_coding	isocitrate dehydrogenase (NADP(+)) 1, cytosolic [Source:HGNC Symbol;Acc:HGNC:5382]	-
ENSG00000128595	9307	3843	2683	6427	6891	9318	50.6861266	55.28117509	61.1706376	33.55651579	30.43851364	26.36499389	7913.07858	4278.058998	0.886374567	2.49E-12	5.42E-11	CALU	7	128739292	128773400	+	6342	protein_coding	calumenin [Source:HGNC Symbol;Acc:HGNC:1458]	-
ENSG00000140374	9522	4146	3293	7133	6821	7484	70.8846722	68.95128639	61.90894274	43.26080851	41.37915921	40.77538219	7580.078366	4712.179462	0.685342417	9.39E-11	1.68E-09	ETFA	15	76215353	76311472	-	5033	protein_coding	electron transfer flavoprotein subunit alpha [Source:HGNC Symbol;Acc:HGNC:3481]	-
ENSG00000103187	6799	3326	3072	8052	8128	8917	59.5661968	61.16373709	54.91036993	22.99468636	24.71101609	28.3167571	8865.0117	3837.046388	1.209181541	3.83E-25	2.79E-23	COTL1	16	84565596	84618078	-	6761	protein_coding	coactosin like F-actin binding protein 1 [Source:HGNC Symbol;Acc:HGNC:18304]	-
ENSG00000133030	13932	5925	5435	4044	4098	4801	11.14155626	11.48473231	11.01047141	17.54827856	16.39439212	18.65780103	4558.591589	7128.631534	-0.644943336	5.27E-10	8.55E-09	MPRIP	17	17042545	17217679	+	18154	protein_coding	myosin phosphatase Rho interacting protein [Source:HGNC Symbol;Acc:HGNC:30321]	-
ENSG00000159352	10578	4862	4391	6649	5860	5879	109.8628734	98.49324563	80.86071517	79.90694495	80.68296101	90.40329425	6535.520579	5671.76952	0.20465752	0.119207545	0.247668983	PSMD4	1	151254703	151267479	+	3027	protein_coding	proteasome 26S subunit, non-ATPase 4 [Source:HGNC Symbol;Acc:HGNC:9561]	-
ENSG00000100138	11812	5459	4669	5550	5285	5386	94.83688973	91.86361318	76.61082965	92.27713473	93.68491487	99.41098835	5753.557674	6235.623118	-0.116050158	0.321320784	0.506874555	SNU13	22	41673933	41690504	-	2927	protein_coding	small nuclear ribonucleoprotein 13 [Source:HGNC Symbol;Acc:HGNC:7819]	-
ENSG00000277791	9708	4662	4584	7393	6216	5597	316.5810427	270.7630621	199.5073973	190.0554421	200.4973888	244.5879214	6860.879922	5538.051875	0.309325704	0.056603734	0.13952551	PSMB3	17	38752741	38764225	+	1168	protein_coding	proteasome subunit beta 3 [Source:HGNC Symbol;Acc:HGNC:9540]	-
ENSG00000130826	13159	5983	4685	4180	4515	5635	49.74207907	54.65370628	55.81887371	71.59074502	71.50541103	69.46778401	5026.964722	6669.498497	-0.407900903	7.14E-05	0.000450907	DKC1	X	154762742	154777689	+	4203	protein_coding	dyskerin pseudouridine synthase 1 [Source:HGNC Symbol;Acc:HGNC:2890]	-
ENSG00000113732	7249	3492	3076	9268	7602	7307	288.0958635	240.377091	189.0730379	103.0185519	109.017818	119.1416272	8618.863144	3977.971954	1.115800079	5.13E-14	1.36E-12	ATP6V0E1	5	172983771	173035445	+	1609	protein_coding	ATPase H+ transporting V0 subunit e1 [Source:HGNC Symbol;Acc:HGNC:863]	-
ENSG00000111206	12949	5670	5083	4508	4736	5025	46.02390978	49.18418826	42.70464987	60.43968281	58.13730744	64.66152015	5043.778996	6701.44395	-0.409943219	0.000158946	0.000927251	FOXM1	12	2857681	2877155	-	4899	protein_coding	forkhead box M1 [Source:HGNC Symbol;Acc:HGNC:3818]	Fork_head
ENSG00000116133	13365	5838	5379	4365	4371	4571	35.13338873	35.78745471	30.62573436	49.18029158	47.19240784	53.94653257	4710.648924	6973.16585	-0.565857687	6.67E-07	6.33E-06	DHCR24	1	54849627	54887195	-	6214	protein_coding	24-dehydrocholesterol reductase [Source:HGNC Symbol;Acc:HGNC:2859]	-
ENSG00000125991	10714	4828	4458	6586	5787	5446	54.79107183	48.97289348	37.71422641	40.74985382	40.33922814	46.211954	6349.692145	5713.406273	0.15241536	0.283958415	0.466494755	ERGIC3	20	35542021	35557634	+	6012	protein_coding	ERGIC and golgi 3 [Source:HGNC Symbol;Acc:HGNC:15927]	-
ENSG00000026508	10438	4682	3985	6225	5815	6654	31.12237379	29.57312983	27.69208477	23.85816262	23.50915508	24.82492144	6600.991372	5391.484895	0.29205163	0.004566226	0.017405082	CD44	11	35138870	35232402	+	10004	protein_coding	CD44 molecule (Indian blood group) [Source:HGNC Symbol;Acc:HGNC:1681]	-
ENSG00000159131	11288	4936	4432	5448	5523	6115	35.15494346	36.25255	32.84620986	33.30064527	31.98870867	35.63487625	6032.445756	5839.792014	0.046943706	0.654818337	0.796671671	GART	21	33503931	33543491	-	7751	protein_coding	phosphoribosylglycinamide formyltransferase, phosphoribosylglycinamide synthetase, phosphoribosylaminoimidazole synthetase [Source:HGNC Symbol;Acc:HGNC:4163]	-
ENSG00000112378	9498	4722	3457	7205	6225	6551	85.84175592	75.44286546	64.96982606	51.73484069	56.5018728	51.32041805	7090.612575	5000.378185	0.503779659	5.93E-05	0.000380275	PERP	6	138088505	138107419	-	4198	protein_coding	p53 apoptosis effector related to PMP22 [Source:HGNC Symbol;Acc:HGNC:17637]	-
ENSG00000204256	12671	5748	4676	4483	4591	5413	30.28782109	31.55155712	30.4422548	39.13781054	39.00212813	39.3640698	5099.965263	6493.885532	-0.348608589	0.000308715	0.001664539	BRD2	6	32968594	32981505	+	7403	protein_coding	bromodomain containing 2 [Source:HGNC Symbol;Acc:HGNC:1103]	-
ENSG00000134419	12320	5140	5225	5752	4655	4424	43.07392779	35.45924593	27.57720285	42.17864749	38.65725126	48.75375734	5290.704391	6461.390343	-0.288390471	0.066466738	0.158204643	RPS15A	16	18781295	18790383	-	6679	protein_coding	ribosomal protein S15a [Source:HGNC Symbol;Acc:HGNC:10389]	-
ENSG00000101224	11482	5189	4792	5293	5107	5600	61.36613837	60.22918284	54.0448636	60.85983727	60.42029266	69.22610691	5656.505629	6135.267975	-0.116924112	0.297217749	0.480868605	CDC25B	20	3786772	3806121	+	4314	protein_coding	cell division cycle 25B [Source:HGNC Symbol;Acc:HGNC:1726]	-
ENSG00000166598	9462	4785	2935	6177	5623	8475	65.80350799	60.93316554	75.15374886	46.08299876	51.19477518	38.95881594	7076.125238	4775.002006	0.56721146	1.91E-05	0.000135973	HSP90B1	12	103930107	103953645	+	4695	protein_coding	heat shock protein 90 beta family member 1 [Source:HGNC Symbol;Acc:HGNC:12028]	-
ENSG00000055070	12013	5836	4706	5134	4924	4820	54.15036102	52.82965183	42.31867169	57.92730347	61.82057329	61.84770849	5285.203675	6428.520503	-0.282549619	0.021030377	0.06261454	SZRD1	1	16352575	16398145	+	4742	protein_coding	SUZ RNA binding domain containing 1 [Source:HGNC Symbol;Acc:HGNC:30232]	-
ENSG00000135862	12899	5410	4126	3830	4537	6422	22.68061041	27.32995748	31.65670893	34.92193911	32.1755132	30.44467811	5149.242545	6150.175535	-0.256424728	0.057445189	0.141320126	LAMC1	1	183023420	183145592	+	8446	protein_coding	laminin subunit gamma 1 [Source:HGNC Symbol;Acc:HGNC:6492]	-
ENSG00000125148	9294	3909	3907	7778	5650	6660	425.6266225	314.5020683	303.3713557	232.5144015	214.8318999	266.3976906	7120.047091	4870.043706	0.548148649	0.000187428	0.001069892	MT2A	16	56608584	56609497	+	914	protein_coding	metallothionein 2A [Source:HGNC Symbol;Acc:HGNC:7406]	-
ENSG00000189403	11065	6001	3777	5178	5037	6135	33.65146911	33.29876647	33.18914366	32.87605848	39.16858318	30.58547052	5753.261993	5896.360933	-0.035488143	0.766019805	0.871585762	HMGB1	13	30456704	30617597	-	7696	protein_coding	high mobility group box 1 [Source:HGNC Symbol;Acc:HGNC:4983]	HMG
ENSG00000135446	11984	5503	5046	5084	4815	4707	82.18494603	79.17667066	63.33888703	88.56759994	89.34258172	101.6389517	5190.014281	6456.879135	-0.314988031	0.014206019	0.045415074	CDK4	12	57747727	57756013	-	3094	protein_coding	cyclin dependent kinase 4 [Source:HGNC Symbol;Acc:HGNC:1773]	-
ENSG00000120802	11716	5518	3690	4830	4599	6671	28.11314035	27.2295116	32.32158634	31.17654152	32.25642102	26.76176757	5623.561809	5785.889999	-0.041294089	0.733300261	0.851311436	TMPO	12	98515512	98550379	+	8593	protein_coding	thymopoietin [Source:HGNC Symbol;Acc:HGNC:11875]	-
ENSG00000135047	5075	2620	2223	10204	8624	8262	275.5729018	236.9130694	185.7337157	62.65971992	71.06235626	74.8051883	9653.332599	2883.022461	1.744188508	1.46E-32	1.75E-30	CTSL	9	87726109	87731469	+	1852	protein_coding	cathepsin L [Source:HGNC Symbol;Acc:HGNC:2537]	-
ENSG00000069849	7736	3731	3096	7693	6942	7800	147.0276621	134.9590898	124.0901813	67.593685	71.6144764	73.72766326	7933.343166	4160.031835	0.931747806	3.21E-17	1.19E-15	ATP1B3	3	141876124	141926549	+	2617	protein_coding	ATPase Na+/K+ transporting subunit beta 3 [Source:HGNC Symbol;Acc:HGNC:806]	-
ENSG00000198668	11234	5052	4095	4898	4979	6737	31.27502719	32.3396454	35.80840359	32.79439913	32.39772465	32.58059563	5813.792405	5717.287328	0.024270502	0.816246677	0.901070894	CALM1	14	90396502	90408268	+	7833	protein_coding	calmodulin 1 [Source:HGNC Symbol;Acc:HGNC:1442]	-
ENSG00000145907	11326	5129	3476	4971	5049	6936	20.04098339	20.70593507	23.27683063	20.87556149	20.76730862	17.46148725	5929.486385	5473.882539	0.114905651	0.335209438	0.521596768	G3BP1	5	151771045	151812785	+	12406	protein_coding	G3BP stress granule assembly factor 1 [Source:HGNC Symbol;Acc:HGNC:30292]	-
ENSG00000167792	13257	5817	5606	4281	3957	3939	42.34082501	39.81019918	32.42944872	59.9439956	57.7810467	69.08652999	4325.613994	7052.464793	-0.70519352	7.42E-08	8.50E-07	NDUFV1	11	67605653	67612554	+	5057	protein_coding	NADH:ubiquinone oxidoreductase core subunit V1 [Source:HGNC Symbol;Acc:HGNC:7716]	-
ENSG00000167815	9026	3702	3790	7589	6505	6237	186.6124635	162.7112593	127.6648485	101.4700246	91.42495609	116.1238702	7242.74374	4692.238939	0.626381721	2.60E-05	0.000179421	PRDX2	19	12796820	12801800	-	2034	protein_coding	peroxiredoxin 2 [Source:HGNC Symbol;Acc:HGNC:9353]	-
ENSG00000173207	10899	5157	4402	5708	5109	5500	122.0043032	111.0813883	97.85733201	106.5035736	110.7033004	117.2377354	5781.137319	5842.305396	-0.015019028	0.897944764	0.946406631	CKS1B	1	154974653	154979251	+	2340	protein_coding	CDC28 protein kinase regulatory subunit 1B [Source:HGNC Symbol;Acc:HGNC:19083]	-
ENSG00000179091	11986	4978	4751	5336	4956	4745	135.95731	128.4494509	100.6381063	139.6199116	127.3837082	150.8335563	5349.46984	6123.10314	-0.194972875	0.147092563	0.290989049	CYC1	8	144095039	144097525	+	1963	protein_coding	cytochrome c1 [Source:HGNC Symbol;Acc:HGNC:2579]	-
ENSG00000139112	13269	6392	4979	3894	3827	4245	48.05365048	48.04001257	43.60613849	74.86088817	79.22084258	76.55944256	4226.847608	6978.42861	-0.723369069	1.98E-12	4.35E-11	GABARAPL1	12	10212458	10223128	+	4053	protein_coding	GABA type A receptor associated protein like 1 [Source:HGNC Symbol;Acc:HGNC:4068]	-
ENSG00000175334	10583	5031	4364	5943	5357	5211	198.6923647	182.1844504	145.0227107	161.7597949	168.9281471	181.7968645	5873.25112	5723.435402	0.037395487	0.777278004	0.879028196	BANF1	11	66002228	66004149	+	1496	protein_coding	barrier to autointegration factor 1 [Source:HGNC Symbol;Acc:HGNC:17397]	-
ENSG00000104964	10610	4740	4420	5621	5530	5558	53.06506165	53.10487993	43.67703285	45.79275948	44.94130532	51.99284179	5926.579711	5644.974762	0.070426944	0.56330546	0.727698445	TLE5	19	3052910	3063107	-	5298	protein_coding	TLE family member 5, transcriptional modulator [Source:HGNC Symbol;Acc:HGNC:307]	-
ENSG00000165272	12487	5962	5204	5104	4137	3552	87.69513521	72.30437382	50.80158829	98.08651205	102.8795512	111.4110642	4580.989224	6788.371942	-0.56748906	0.000637547	0.00315201	AQP3	9	33441156	33447596	-	2911	protein_coding	aquaporin 3 (Gill blood group) [Source:HGNC Symbol;Acc:HGNC:636]	-
ENSG00000134291	10720	4471	3926	6325	5196	5775	91.03591521	76.07388353	69.1900618	70.53965991	64.62925587	70.40908921	6130.028191	5333.049977	0.200693964	0.109776887	0.233028996	TMEM106C	12	47963569	47968878	+	3475	protein_coding	transmembrane protein 106C [Source:HGNC Symbol;Acc:HGNC:28775]	-
ENSG00000131828	10772	5294	4587	5487	4926	5220	60.90470087	55.6191662	48.23095425	54.66363935	59.01630898	63.4411129	5542.089275	5958.069851	-0.104108912	0.395090304	0.582114766	PDHA1	X	19343893	19361718	+	4506	protein_coding	pyruvate dehydrogenase E1 alpha 1 subunit [Source:HGNC Symbol;Acc:HGNC:8806]	-
ENSG00000104419	14388	6482	5576	2986	3072	3593	15.20381936	15.91103097	15.22858712	33.49266227	33.1469961	35.37625544	3398.416356	7480.941621	-1.138237871	3.54E-30	3.65E-28	NDRG1	8	133237171	133302022	-	9823	protein_coding	N-myc downstream regulated 1 [Source:HGNC Symbol;Acc:HGNC:7679]	-
ENSG00000084733	9390	4561	3235	5554	5468	7857	76.02288981	76.13445036	89.52302507	58.76116997	62.70047398	55.17457316	6592.560274	4818.285121	0.452324388	8.92E-05	0.000551926	RAB10	2	26034084	26137454	+	3654	protein_coding	RAB10, member RAS oncogene family [Source:HGNC Symbol;Acc:HGNC:9759]	-
ENSG00000145494	9984	4604	4508	6349	5399	5212	218.8491965	189.3072161	149.5490069	157.336884	159.3849084	193.6197857	6041.106258	5528.057633	0.12831073	0.387736573	0.575118166	NDUFS6	5	1801400	1816605	+	1451	protein_coding	NADH:ubiquinone oxidoreductase subunit S6 [Source:HGNC Symbol;Acc:HGNC:7713]	-
ENSG00000105401	8754	3747	3615	6787	6416	6713	111.5901037	107.3065913	91.87640137	65.80224602	61.873371	74.0597654	7057.433948	4581.26573	0.623652394	3.10E-07	3.13E-06	CDC37	19	10391133	10420121	-	3042	protein_coding	cell division cycle 37 [Source:HGNC Symbol;Acc:HGNC:1735]	-
ENSG00000013306	10907	4843	4761	5458	5030	4879	77.42090883	72.5783233	57.6096251	70.73207361	68.99402086	84.1490299	5464.776231	5892.944428	-0.108636877	0.429299957	0.61496409	SLC25A39	17	44319625	44324870	-	3526	protein_coding	solute carrier family 25 member 39 [Source:HGNC Symbol;Acc:HGNC:24279]	-
ENSG00000187134	2775	1500	1448	14515	9335	6299	82.82704387	54.18557118	29.9203195	7.239431316	8.596439939	10.29555781	10922.90473	1709.854985	2.675713279	2.37E-10	3.98E-09	AKR1C1	10	4963253	4983283	+	8765	protein_coding	aldo-keto reductase family 1 member C1 [Source:HGNC Symbol;Acc:HGNC:384]	-
ENSG00000127824	9815	4463	4227	5194	5676	6437	65.50225889	72.81333629	67.57364379	56.58886444	56.52667908	66.42212691	6095.79784	5315.602452	0.198159734	0.081319634	0.185158408	TUBA4A	2	219249710	219278170	-	3966	protein_coding	tubulin alpha 4a [Source:HGNC Symbol;Acc:HGNC:12407]	-
ENSG00000197747	10566	4681	4334	5788	5118	5294	286.0586282	257.3007327	217.7960321	238.7390596	232.3471893	266.8957355	5750.39978	5575.328612	0.044715971	0.725261284	0.847229533	S100A10	1	151982915	151993859	-	1012	protein_coding	S100 calcium binding protein A10 [Source:HGNC Symbol;Acc:HGNC:10487]	-
ENSG00000106628	10706	4441	4315	5784	5391	5135	78.29263022	74.22943296	57.85921593	66.25309657	60.37339871	72.77791299	5803.175858	5500.388879	0.077278185	0.570720309	0.733410173	POLD2	7	44114681	44124358	-	3695	protein_coding	DNA polymerase delta 2, accessory subunit [Source:HGNC Symbol;Acc:HGNC:9176]	-
ENSG00000173726	12914	5452	3449	4121	4116	5716	59.95201493	60.91030127	69.22020588	85.89112571	79.65797637	62.52022929	4878.566795	5853.518014	-0.263504045	0.05209537	0.130510062	TOMM20	1	235109341	235128837	-	3438	protein_coding	translocase of outer mitochondrial membrane 20 [Source:HGNC Symbol;Acc:HGNC:20947]	-
ENSG00000120705	10873	4395	2878	4450	5134	7988	49.05669359	57.57160525	73.30199857	54.79917167	48.65969638	39.53258837	6094.208023	4843.095873	0.330952161	0.039134004	0.103643067	ETF1	5	138506095	138543236	-	4537	protein_coding	eukaryotic translation termination factor 1 [Source:HGNC Symbol;Acc:HGNC:3477]	-
ENSG00000011028	16455	6800	5821	2214	2026	2255	16.80093094	15.63901453	14.2443217	57.08736006	51.8247118	55.04013973	2297.026762	8067.013589	-1.812811335	9.42E-60	2.89E-57	MRC2	17	62627670	62693597	+	6591	protein_coding	mannose receptor C type 2 [Source:HGNC Symbol;Acc:HGNC:16875]	-
ENSG00000183283	9694	4536	3720	6161	5481	5935	58.15195651	52.62439748	46.63085115	41.83140783	42.99900647	43.75042342	6226.768573	5086.445177	0.291857661	0.011181199	0.037250113	DAZAP2	12	51238724	51271362	+	5299	protein_coding	DAZ associated protein 2 [Source:HGNC Symbol;Acc:HGNC:2684]	-
ENSG00000130520	10434	4569	4314	5823	5093	5217	96.15116674	85.54520211	71.70808131	78.76711595	75.77067904	88.75934885	5730.040721	5501.491945	0.058832097	0.654470955	0.796526666	LSM4	19	18306230	18323274	-	3029	protein_coding	LSM4 homolog, U6 small nuclear RNA and mRNA degradation associated [Source:HGNC Symbol;Acc:HGNC:17259]	-
ENSG00000110090	12008	5326	4694	4404	4261	4702	33.52145685	32.99144372	29.79186535	41.78617292	40.7144891	44.51894441	4724.147453	6230.837534	-0.399339196	0.000172095	0.000991737	CPT1A	11	68754620	68844410	-	6571	protein_coding	carnitine palmitoyltransferase 1A [Source:HGNC Symbol;Acc:HGNC:2328]	-
ENSG00000090273	11951	5703	4860	4472	4099	4246	78.53601332	73.22496743	62.07068579	95.95279869	100.5871912	106.3480484	4546.280244	6439.709922	-0.502236732	2.88E-05	0.0001973	NUDC	1	26900238	26946871	+	2848	protein_coding	nuclear distribution C, dynein complex regulator [Source:HGNC Symbol;Acc:HGNC:8045]	-
ENSG00000099901	9839	5044	4381	5446	5135	5378	58.95799463	56.54832251	48.4646813	48.69701827	54.84188793	59.09687519	5655.268306	5609.217414	0.012306932	0.920457061	0.958027577	RANBP1	22	20115938	20127355	+	4620	protein_coding	RAN binding protein 1 [Source:HGNC Symbol;Acc:HGNC:9847]	-
ENSG00000183255	9373	4265	3782	5972	5688	6137	84.4484691	81.81742024	72.23831418	60.59502127	60.5707945	66.63765486	6297.603227	4958.87169	0.345041004	0.001933126	0.008332166	PTTG1IP	21	44849585	44873903	-	3537	protein_coding	PTTG1 interacting protein [Source:HGNC Symbol;Acc:HGNC:13524]	-
ENSG00000164054	9791	4618	3885	5650	5402	5840	60.5894413	58.92740169	52.13157478	48.00228309	49.73643828	51.9117562	5976.439724	5210.51735	0.198066579	0.068424507	0.162071305	SHISA5	3	48467798	48504826	-	4664	protein_coding	shisa family member 5 [Source:HGNC Symbol;Acc:HGNC:30376]	-
ENSG00000079459	11784	5570	5050	4590	4070	4082	44.17402885	39.84400136	32.70143588	51.84816638	53.83711424	60.55805268	4528.352296	6449.724328	-0.510124145	0.000118271	0.000710728	FDFT1	8	11795573	11839304	+	5197	protein_coding	farnesyl-diphosphate farnesyltransferase 1 [Source:HGNC Symbol;Acc:HGNC:3629]	-
ENSG00000169045	11139	5019	3932	5176	4382	5461	27.30819354	23.51718252	23.98337942	26.8677471	26.59427486	25.84868249	5294.256331	5612.86171	-0.0845394	0.432199996	0.617574582	HNRNPH1	5	179614178	179634784	-	9480	protein_coding	heterogeneous nuclear ribonucleoprotein H1 [Source:HGNC Symbol;Acc:HGNC:5041]	-
ENSG00000132153	11296	4946	4218	5055	4648	4921	32.64847177	30.53669483	26.45663219	33.35436865	32.08248961	33.94489512	5182.270814	5745.34611	-0.149003729	0.193132954	0.354429633	DHX30	3	47802909	47850195	+	7744	protein_coding	DExH-box helicase 30 [Source:HGNC Symbol;Acc:HGNC:16716]	-
ENSG00000197226	10754	4842	4477	5123	4852	5028	22.33337736	21.51617423	18.24588	21.43317074	21.19957166	24.31886719	5318.398081	5734.323811	-0.108440599	0.367484652	0.55555967	TBC1D9B	5	179862066	179907859	-	11473	protein_coding	TBC1 domain family member 9B [Source:HGNC Symbol;Acc:HGNC:29097]	-
ENSG00000004142	10036	4511	4152	5352	5316	5676	100.256349	101.2966224	88.50700896	85.94938556	84.86739277	96.91239436	5781.536505	5336.434151	0.115874275	0.304584496	0.489096421	POLDIP2	17	28346633	28357527	-	2670	protein_coding	DNA polymerase delta interacting protein 2 [Source:HGNC Symbol;Acc:HGNC:23781]	-
ENSG00000068120	11205	4957	4211	4991	4897	4766	61.91189373	61.79179829	49.21302416	63.54548848	61.75579119	65.08755506	5204.771889	5730.680508	-0.139076429	0.249616158	0.426340293	COASY	17	42561467	42566277	+	4032	protein_coding	Coenzyme A synthase [Source:HGNC Symbol;Acc:HGNC:29932]	-
ENSG00000138363	12415	5662	4703	4038	3803	4331	53.30264387	51.06495741	47.58938773	74.92305952	75.06276438	77.35414916	4298.22833	6430.497992	-0.581233219	1.37E-08	1.77E-07	ATIC	2	215311956	215349773	+	3789	protein_coding	5-aminoimidazole-4-carboxamide ribonucleotide formyltransferase/IMP cyclohydrolase [Source:HGNC Symbol;Acc:HGNC:794]	-
ENSG00000104824	11394	4944	4464	5011	4432	4689	36.74374301	33.05772451	28.62059921	38.19632242	36.40908017	40.78583674	5011.69609	5875.774023	-0.229538758	0.060143959	0.146566904	HNRNPL	19	38836388	38852347	-	6821	protein_coding	heterogeneous nuclear ribonucleoprotein L [Source:HGNC Symbol;Acc:HGNC:5045]	-
ENSG00000137106	12488	5208	5009	4291	3883	3992	29.7007625	27.33950752	23.0005973	39.5173959	36.20364627	43.20025542	4317.714685	6415.075825	-0.571280748	7.87E-06	6.11E-05	GRHPR	9	37422666	37436990	+	7226	protein_coding	glyoxylate and hydroxypyruvate reductase [Source:HGNC Symbol;Acc:HGNC:4570]	-
ENSG00000063244	10399	4699	4367	5420	4920	5007	65.87740581	60.829818	50.65872916	57.78500081	57.36076042	66.13731999	5448.592067	5568.924259	-0.031335802	0.80583122	0.895833539	U2AF2	19	55654146	55674715	+	4115	protein_coding	U2 small nuclear RNA auxiliary factor 2 [Source:HGNC Symbol;Acc:HGNC:23156]	-
ENSG00000175215	12075	5556	4540	4020	4091	4478	37.01462327	38.31695351	34.32186406	50.83007649	51.37854135	52.08699846	4446.581153	6256.875973	-0.492814507	1.33E-06	1.19E-05	CTDSP2	12	57819927	57846729	-	5432	protein_coding	CTD small phosphatase 2 [Source:HGNC Symbol;Acc:HGNC:17077]	-
ENSG00000177479	11431	4939	4265	4249	4435	5429	26.50830075	28.14511286	28.19385728	32.60361275	30.94613652	33.15434039	4958.316985	5787.632172	-0.223069038	0.0264704	0.075407694	ARIH2	3	48918821	48986382	+	8017	protein_coding	ariadne RBR E3 ubiquitin protein ligase 2 [Source:HGNC Symbol;Acc:HGNC:690]	-
ENSG00000142168	8252	4051	3505	7395	5930	5600	183.1930111	149.4306303	115.4777323	93.4579575	100.7871626	108.1894576	6753.93368	4558.395041	0.567421584	0.000233667	0.001302147	SOD1	21	31659622	31668931	+	2019	protein_coding	superoxide dismutase 1 [Source:HGNC Symbol;Acc:HGNC:11179]	-
ENSG00000131508	11641	5365	4064	4031	4268	5352	56.69673993	61.063812	62.66151507	74.85519085	75.78570039	71.22380758	4789.559842	5889.713323	-0.298392222	0.003644902	0.014379838	UBE2D2	5	139526431	139628434	+	3556	protein_coding	ubiquitin conjugating enzyme E2 D2 [Source:HGNC Symbol;Acc:HGNC:12475]	-
ENSG00000171992	9449	4130	3522	5748	5680	6179	28.06704096	28.21255488	25.11525323	21.09366582	20.25359743	21.42867998	6223.98149	4800.258409	0.37459942	0.000346845	0.001842232	SYNPO	5	150601080	150659207	+	10243	protein_coding	synaptopodin [Source:HGNC Symbol;Acc:HGNC:30672]	-
ENSG00000164611	10197	5031	3563	5437	5113	5329	137.6890092	131.7133958	112.3376046	118.0588924	127.9577256	112.4299358	5628.322541	5284.887011	0.090564157	0.444530151	0.628437796	PTTG1	5	160421855	160428739	+	1975	protein_coding	PTTG1 regulator of sister chromatid separation, securin [Source:HGNC Symbol;Acc:HGNC:9690]	-
ENSG00000171148	10811	4850	4389	4976	4625	5014	58.78094445	55.57534114	49.30375706	58.38595641	57.54004266	64.60229807	5172.943217	5706.112592	-0.141363044	0.215830373	0.383824636	TADA3	3	9779860	9793011	-	4234	protein_coding	transcriptional adaptor 3 [Source:HGNC Symbol;Acc:HGNC:19422]	-
ENSG00000008018	10726	5080	4563	5109	4549	4558	115.1557537	104.2989385	85.51918581	110.528398	114.9967865	128.1523005	5052.009307	5858.803245	-0.213571953	0.104476469	0.224744451	PSMB1	6	170535120	170553307	-	2219	protein_coding	proteasome subunit beta 1 [Source:HGNC Symbol;Acc:HGNC:9537]	-
ENSG00000177697	7648	3129	3010	7346	6625	6734	94.35436986	86.55879248	71.99854231	44.91023392	40.36350863	48.17301059	7352.060521	3879.25346	0.922383692	1.25E-12	2.83E-11	CD151	11	832887	839831	+	3894	protein_coding	CD151 molecule (Raph blood group) [Source:HGNC Symbol;Acc:HGNC:1630]	-
ENSG00000168159	9757	4202	3748	5407	5458	5838	79.86867093	82.01019252	71.78334232	65.89048985	62.33735756	68.98360218	5906.356045	4984.978352	0.244663195	0.023772159	0.069085131	RNF187	1	228487382	228496188	+	3386	protein_coding	ring finger protein 187 [Source:HGNC Symbol;Acc:HGNC:27146]	-
ENSG00000001497	9576	4512	3818	5785	5230	5471	51.76977714	47.60897519	40.75483546	39.17810383	40.55218654	42.5730784	5846.831099	5102.896111	0.196473202	0.099777312	0.216811348	LAS1L	X	65512582	65534775	-	5589	protein_coding	LAS1 like, ribosome biogenesis factor [Source:HGNC Symbol;Acc:HGNC:25726]	-
ENSG00000237506	9038	4449	3452	6633	5729	5089	385.3132003	338.5298156	246.0797281	240.0283671	259.5604682	249.8623819	6234.253996	4817.156082	0.371966476	0.013643905	0.043956345	RPSAP15	X	87703343	87704203	-	861	processed_pseudogene	ribosomal protein SA pseudogene 15 [Source:HGNC Symbol;Acc:HGNC:31464]	-
ENSG00000100714	10851	4700	3922	4841	4692	5328	19.83341977	19.55396064	18.17047307	20.32444185	19.33893848	20.02148605	5245.577496	5439.424387	-0.052620742	0.602795812	0.757875383	MTHFD1	14	64388031	64463457	+	12208	protein_coding	methylenetetrahydrofolate dehydrogenase, cyclohydrolase and formyltetrahydrofolate synthetase 1 [Source:HGNC Symbol;Acc:HGNC:7432]	-
ENSG00000196526	10878	4451	3628	4237	4826	6295	21.11566937	24.46515203	26.11449433	24.78459273	22.27800188	22.5288937	5371.500638	5213.879319	0.042660908	0.718058812	0.842538263	AFAP1	4	7758714	7939926	-	10036	protein_coding	actin filament associated protein 1 [Source:HGNC Symbol;Acc:HGNC:24017]	-
ENSG00000196498	11834	5025	4338	4015	4280	4817	14.36947082	15.58164144	14.35064326	19.36302176	18.0619046	19.34509965	4621.861745	5922.636889	-0.357942	0.00049936	0.002547783	NCOR2	12	124324415	124567589	-	13975	protein_coding	nuclear receptor corepressor 2 [Source:HGNC Symbol;Acc:HGNC:7673]	MYB
ENSG00000108448	11580	5527	5053	4616	3757	3754	53.33167895	44.15448901	36.10382549	61.16660255	64.13294354	72.74362722	4317.235225	6400.172212	-0.567902288	9.72E-05	0.000597424	TRIM16L	17	18697998	18736118	+	4329	protein_coding	tripartite motif containing 16 like [Source:HGNC Symbol;Acc:HGNC:32670]	-
ENSG00000130635	12781	5669	4981	3359	3480	3989	15.01501505	15.82374312	14.84291845	26.11962552	25.45039211	27.74332491	3815.728856	6624.936566	-0.795837615	5.57E-15	1.68E-13	COL5A1	9	134641774	134844843	+	11189	protein_coding	collagen type V alpha 1 chain [Source:HGNC Symbol;Acc:HGNC:2209]	-
ENSG00000126457	11258	5211	4533	4524	4214	4509	47.17918817	44.70299395	39.14241343	53.67542044	54.57844944	58.90332148	4691.116298	5984.783402	-0.351258466	0.002020413	0.008650423	PRMT1	19	49675786	49689029	+	4796	protein_coding	protein arginine methyltransferase 1 [Source:HGNC Symbol;Acc:HGNC:5187]	-
ENSG00000114019	12412	5249	4568	3198	3845	4866	26.72968965	32.69083496	33.85533056	47.42895622	44.06200775	47.57378992	4166.822703	6212.306204	-0.576063237	1.91E-06	1.67E-05	AMOTL2	3	134355874	134375479	-	5984	protein_coding	angiomotin like 2 [Source:HGNC Symbol;Acc:HGNC:17812]	-
ENSG00000091527	12242	5102	3418	3290	4084	5993	37.68076816	47.57992963	57.13570949	64.10066991	58.6862767	48.77778853	4642.227516	5593.136438	-0.269170758	0.086066136	0.193382091	CDV3	3	133573730	133590261	+	4367	protein_coding	CDV3 homolog [Source:HGNC Symbol;Acc:HGNC:26928]	-
ENSG00000151208	12561	5284	4468	3811	3876	4047	18.15334626	18.78087072	16.04687406	27.35446981	25.27858758	26.51899769	4152.927926	6204.341465	-0.579586003	1.25E-07	1.36E-06	DLG5	10	77790791	77926755	-	10500	protein_coding	discs large MAGUK scaffold protein 5 [Source:HGNC Symbol;Acc:HGNC:2904]	-
ENSG00000147274	10809	5005	4122	4733	4311	5045	40.24561108	37.2884436	35.7094112	42.0197904	42.74234606	43.67331996	4972.586773	5639.675956	-0.181553114	0.078395998	0.180062209	RBMX	X	136848004	136880764	-	5882	protein_coding	RNA binding motif protein X-linked [Source:HGNC Symbol;Acc:HGNC:9910]	-
ENSG00000121774	11331	5477	4346	4065	4014	4791	57.3685507	57.62419996	56.28322788	73.1085064	77.62977409	76.42390922	4531.420532	6009.992874	-0.407167628	3.40E-05	0.000229676	KHDRBS1	1	32013868	32060850	+	3544	protein_coding	KH RNA binding domain containing, signal transduction associated 1 [Source:HGNC Symbol;Acc:HGNC:18116]	-
ENSG00000182180	10300	4695	4008	5160	4760	5094	92.36987196	86.67658754	75.90651938	84.29546447	84.40894835	89.39938912	5317.783962	5383.503517	-0.017698188	0.875647159	0.933463298	MRPS16	10	73248843	73252693	-	2794	protein_coding	mitochondrial ribosomal protein S16 [Source:HGNC Symbol;Acc:HGNC:14048]	-
ENSG00000205937	10216	4488	4129	4930	4840	5397	28.78228002	28.7433808	26.22830287	27.26751134	26.3150001	30.03650214	5356.465768	5347.835064	0.002563757	0.981115388	0.991407851	RNPS1	16	2253116	2268397	-	8567	protein_coding	RNA binding protein with serine rich domain 1 [Source:HGNC Symbol;Acc:HGNC:10080]	-
ENSG00000175426	2482	1133	713	8809	8773	12085	82.24547352	83.31970754	93.92291161	10.59433047	10.62398767	8.294708411	10377.27385	1180.265174	3.133326183	1.24E-132	2.47E-129	PCSK1	5	96390333	96434143	-	5357	protein_coding	proprotein convertase subtilisin/kexin type 1 [Source:HGNC Symbol;Acc:HGNC:8743]	-
ENSG00000071626	10359	4980	4273	4782	4510	5087	25.99450686	24.93806572	23.01829999	25.74400952	27.18777121	28.9421708	5079.518319	5623.736709	-0.146457266	0.174919126	0.330369655	DAZAP1	19	1407569	1435687	+	9201	protein_coding	DAZ associated protein 1 [Source:HGNC Symbol;Acc:HGNC:2683]	-
ENSG00000115091	10706	4806	3292	4128	4357	6575	17.28320256	18.55608287	22.91499599	20.49264958	20.20880115	17.17396432	5239.697647	5161.320481	0.021489404	0.872846911	0.931723092	ACTR3	2	113890063	113962596	+	11946	protein_coding	actin related protein 3 [Source:HGNC Symbol;Acc:HGNC:170]	-
ENSG00000184840	7901	3777	3422	6845	6045	5861	97.45460026	87.54662519	69.46085271	51.42772312	54.00676074	60.70648615	6673.373263	4357.115666	0.615417193	9.07E-06	6.97E-05	TMED9	5	177592203	177597242	+	3513	protein_coding	transmembrane p24 trafficking protein 9 [Source:HGNC Symbol;Acc:HGNC:24878]	-
ENSG00000173113	10620	5351	4427	4977	4260	4145	153.1867905	133.3759383	106.1983352	149.4392009	165.4096643	169.781121	4764.595	5879.059359	-0.303139946	0.030126012	0.083765522	TRMT112	11	64316460	64318084	-	1625	protein_coding	tRNA methyltransferase subunit 11-2 [Source:HGNC Symbol;Acc:HGNC:26940]	-
ENSG00000110619	8506	3909	3428	6160	5841	5926	30.69614444	29.60769075	24.58126687	19.37826271	19.56325162	21.28482722	6360.329233	4512.680688	0.495315799	3.54E-05	0.000238806	CARS	11	3000922	3057613	-	10037	protein_coding	cysteinyl-tRNA synthetase [Source:HGNC Symbol;Acc:HGNC:1493]	-
ENSG00000116251	14148	6228	4828	2858	2583	3118	30.64203598	28.17046475	27.82729562	69.3484547	67.06196126	64.49838695	3017.263703	6996.725111	-1.213854459	1.27E-31	1.42E-29	RPL22	1	6185020	6209389	-	4665	protein_coding	ribosomal protein L22 [Source:HGNC Symbol;Acc:HGNC:10315]	-
ENSG00000213741	7936	5128	3552	6609	5872	4666	33.57585442	30.34531013	19.73220201	18.43229123	26.16444884	22.48487496	6148.134239	4930.187406	0.318771179	0.077906821	0.179312491	RPS29	14	49570984	49599164	-	9845	protein_coding	ribosomal protein S29 [Source:HGNC Symbol;Acc:HGNC:10419]	-
ENSG00000125944	10290	5021	3589	4882	4389	5567	28.14396445	25.73755522	26.71457177	27.11997073	29.07033072	25.78025181	5220.086766	5309.108577	-0.024517199	0.81646063	0.901111485	HNRNPR	1	23303771	23344336	-	8676	protein_coding	heterogeneous nuclear ribonucleoprotein R [Source:HGNC Symbol;Acc:HGNC:5047]	-
ENSG00000050405	10483	4480	2954	4063	4287	7444	32.16940195	34.52739876	49.06163605	37.94618275	35.62430757	29.14290591	5458.932543	4843.754952	0.172182182	0.289461228	0.47261443	LIMA1	12	50175788	50283546	-	6317	protein_coding	LIM domain and actin binding 1 [Source:HGNC Symbol;Acc:HGNC:24636]	-
ENSG00000169499	12171	5365	4120	3665	3880	4488	28.96773576	31.19510911	29.52792415	43.9797926	42.5875396	40.57550985	4236.999529	6006.238633	-0.503840439	7.53E-07	7.08E-06	PLEKHA2	8	38901235	38973912	+	6328	protein_coding	pleckstrin homology domain containing A2 [Source:HGNC Symbol;Acc:HGNC:14336]	-
ENSG00000106211	10578	5071	4598	4766	4266	4358	158.3888406	144.2133964	120.5583415	160.7164933	169.2530117	190.3994577	4754.292523	5846.447883	-0.298074991	0.021724988	0.064145497	HSPB1	7	76302673	76304295	+	1505	protein_coding	heat shock protein family B (small) member 1 [Source:HGNC Symbol;Acc:HGNC:5246]	-
ENSG00000136527	9751	4725	3324	5491	4830	5429	20.99026638	18.78139511	17.27530983	17.04127191	18.14013739	15.83265396	5572.07977	4982.813693	0.16091308	0.169014691	0.322270626	TRA2B	3	185914558	185938103	-	13084	protein_coding	transformer 2 beta homolog [Source:HGNC Symbol;Acc:HGNC:10781]	-
ENSG00000130303	9899	4558	4241	5696	4633	4494	258.7555677	214.0899275	169.9386986	205.5878242	207.9535298	240.0569001	5283.195787	5372.079114	-0.023944198	0.872916552	0.931723092	BST2	19	17402939	17405630	-	1101	protein_coding	bone marrow stromal cell antigen 2 [Source:HGNC Symbol;Acc:HGNC:1119]	-
ENSG00000169230	9588	3558	4136	5858	5238	5133	159.2350197	144.8334664	116.1448561	119.1526176	97.1331371	140.0863911	5772.073572	4895.147388	0.237843042	0.124046955	0.255329021	PRELID1	5	177303799	177306949	+	1840	protein_coding	PRELI domain containing 1 [Source:HGNC Symbol;Acc:HGNC:30255]	-
ENSG00000104687	9390	4608	4290	5791	4699	4664	80.41126572	66.37170747	53.90901196	59.60947115	64.26108537	74.22442191	5396.571491	5326.738447	0.019109403	0.898818157	0.946826671	GSR	8	30678066	30727846	-	3602	protein_coding	glutathione-disulfide reductase [Source:HGNC Symbol;Acc:HGNC:4623]	-
ENSG00000125970	10402	4461	4175	4904	4682	4813	32.64706278	31.70584078	26.67159646	31.65897469	29.82621396	34.63190098	5105.236769	5390.861801	-0.078502654	0.515102452	0.687940144	RALY	20	33993646	34108308	+	7513	protein_coding	RALY heterogeneous nuclear ribonucleoprotein [Source:HGNC Symbol;Acc:HGNC:15921]	-
ENSG00000108179	8939	4156	3852	5371	5347	5719	100.5745982	101.8491831	89.14412929	76.52589795	78.15935117	89.87639216	5813.769512	4876.479758	0.25416035	0.027908357	0.078719016	PPIF	10	79347469	79355334	+	2671	protein_coding	peptidylprolyl isomerase F [Source:HGNC Symbol;Acc:HGNC:9259]	-
ENSG00000130811	9314	4169	3939	5446	5220	5232	78.0699155	76.1185992	62.43287074	61.04198519	60.02196652	70.35877209	5642.174269	4985.843686	0.178674441	0.155580532	0.303356173	EIF3G	19	10115014	10119918	-	3489	protein_coding	eukaryotic translation initiation factor 3 subunit G [Source:HGNC Symbol;Acc:HGNC:3274]	-
ENSG00000180398	9145	4485	2946	4496	5044	7182	37.51600678	42.81338765	49.88560011	34.8867374	37.58590428	30.63015849	5826.690274	4613.509259	0.336682875	0.011917189	0.039301494	MCFD2	2	46901870	46941855	-	5994	protein_coding	multiple coagulation factor deficiency 2 [Source:HGNC Symbol;Acc:HGNC:18451]	-
ENSG00000089280	9799	4758	3861	5135	4780	4957	24.97627422	23.64990032	20.0699191	21.7899035	23.24255656	23.39985714	5273.465088	5253.216253	0.005650425	0.961525575	0.979559711	FUS	16	31180110	31194871	+	10283	protein_coding	FUS RNA binding protein [Source:HGNC Symbol;Acc:HGNC:4010]	-
ENSG00000196576	10634	4365	3928	4700	4621	4955	32.30815883	32.31205147	28.35290138	33.41930013	30.13497616	33.64434121	5050.033445	5279.550833	-0.064396533	0.561889783	0.72665199	PLXNB2	22	50274979	50307646	-	7276	protein_coding	plexin B2 [Source:HGNC Symbol;Acc:HGNC:9104]	-
ENSG00000134013	8699	3570	3374	5872	5657	6025	49.07145485	48.08872669	41.91210133	33.23522025	29.96286627	35.13291327	6213.680747	4393.380389	0.500085961	1.74E-05	0.000124977	LOXL2	8	23296897	23425328	-	5985	protein_coding	lysyl oxidase like 2 [Source:HGNC Symbol;Acc:HGNC:6666]	-
ENSG00000111371	7879	3684	2298	5744	5375	8211	28.6860347	27.3054142	34.13435001	17.98926966	18.47770216	14.29987729	6738.205915	3795.555625	0.827436615	1.09E-09	1.68E-08	SLC38A1	12	46183063	46270017	-	10015	protein_coding	solute carrier family 38 member 1 [Source:HGNC Symbol;Acc:HGNC:13447]	-
ENSG00000107957	11905	4973	4023	3328	3922	5036	14.15894132	16.9734164	17.83498231	23.15598222	21.24898434	21.32670174	4297.444614	5768.706319	-0.424929697	0.000404693	0.002108645	SH3PXD2A	10	103594027	103855543	-	11756	protein_coding	SH3 and PX domains 2A [Source:HGNC Symbol;Acc:HGNC:23664]	-
ENSG00000073060	8464	3743	3557	6098	5628	5687	39.40010637	36.98948419	30.58670537	25.00184004	24.28857604	28.63650667	6181.997445	4503.278349	0.457372352	0.000358508	0.001893084	SCARB1	12	124776856	124882668	-	7741	protein_coding	scavenger receptor class B member 1 [Source:HGNC Symbol;Acc:HGNC:1664]	-
ENSG00000115875	10797	4793	3378	3985	4357	5864	49.27388908	54.80122768	60.3562119	61.03486109	59.52072296	52.04444234	4965.320535	5211.990089	-0.070326608	0.56060035	0.725732785	SRSF7	2	38743599	38751494	-	4045	protein_coding	serine and arginine rich splicing factor 7 [Source:HGNC Symbol;Acc:HGNC:10789]	-
ENSG00000166794	9681	4012	4264	5894	4748	4574	154.2611221	126.4070444	99.65108051	115.8384981	105.4580003	139.0560053	5425.667671	5140.820362	0.077935591	0.626224344	0.77530501	PPIB	15	64155812	64163205	-	1911	protein_coding	peptidylprolyl isomerase B [Source:HGNC Symbol;Acc:HGNC:9255]	-
ENSG00000198561	12323	5447	4173	3261	3525	4440	18.53846976	20.38432888	21.01094333	32.02770915	31.09945027	29.55953971	3936.402953	6087.592467	-0.629189075	3.15E-09	4.53E-08	CTNND1	11	57753243	57819546	+	8798	protein_coding	catenin delta 1 [Source:HGNC Symbol;Acc:HGNC:2515]	-
ENSG00000160209	10666	4697	4266	4658	4241	4618	19.55788289	18.11360286	16.14045535	20.47435738	19.80683894	22.31872631	4785.282046	5566.762316	-0.218160734	0.05941724	0.145257521	PDXK	21	43719094	43762307	+	11912	protein_coding	pyridoxal kinase [Source:HGNC Symbol;Acc:HGNC:8819]	-
ENSG00000210135	7733	5240	2994	6123	5882	5147	4195.159149	4099.429423	2935.471357	2422.247605	3605.684488	2556.007807	6119.967721	4677.930076	0.38781573	0.023244433	0.067828296	MT-TN	MT	5657	5729	-	73	Mt_tRNA	mitochondrially encoded tRNA-Asn (AAU/C) [Source:HGNC Symbol;Acc:HGNC:7493]	-
ENSG00000132155	10039	5128	3267	4485	4637	5526	28.5868193	30.06454926	29.31931145	29.25365846	32.82643033	25.94649636	5153.304432	5156.579343	-0.001196155	0.991858436	0.995699223	RAF1	3	12583601	12664226	-	7847	protein_coding	Raf-1 proto-oncogene, serine/threonine kinase [Source:HGNC Symbol;Acc:HGNC:9829]	-
ENSG00000189067	11050	4787	4038	4329	4144	4660	42.79017974	41.66683221	38.34263353	49.93501058	47.52172592	49.73350161	4638.652376	5559.986309	-0.261623328	0.01126908	0.037461519	LITAF	16	11547722	11636381	-	5060	protein_coding	lipopolysaccharide induced TNF factor [Source:HGNC Symbol;Acc:HGNC:16841]	zf-LITAF-like
ENSG00000077044	11526	5251	4367	3584	3901	4334	18.34577359	20.31225738	18.46700355	26.97323195	26.99493584	27.85334886	4166.867457	5968.301252	-0.518328968	4.41E-07	4.33E-06	DGKD	2	233354507	233472104	+	9771	protein_coding	diacylglycerol kinase delta [Source:HGNC Symbol;Acc:HGNC:2851]	-
ENSG00000083720	10619	5159	3649	4274	3977	5255	52.13840039	49.35066261	53.36240597	59.22337445	63.20638698	55.46554015	4739.618476	5444.932901	-0.200233805	0.059090113	0.144546407	OXCT1	5	41730065	41870425	-	4100	protein_coding	3-oxoacid CoA-transferase 1 [Source:HGNC Symbol;Acc:HGNC:8527]	-
ENSG00000100129	12645	4996	4493	3473	3397	3910	40.43407873	40.23023116	37.89300294	67.30509569	58.41675809	65.17865376	3802.216283	6122.313343	-0.687633224	1.73E-10	2.97E-09	EIF3L	22	37848868	37889407	+	4296	protein_coding	eukaryotic translation initiation factor 3 subunit L [Source:HGNC Symbol;Acc:HGNC:18138]	-
ENSG00000086598	9418	3982	2767	4290	5153	7280	55.97904881	68.39786994	79.07498149	56.18407717	52.18452456	44.9887141	5821.632243	4388.211137	0.407274564	0.004475324	0.017091265	TMED2	12	123584533	123598582	+	3833	protein_coding	transmembrane p24 trafficking protein 2 [Source:HGNC Symbol;Acc:HGNC:16996]	-
ENSG00000160932	9334	3833	3909	5931	5147	4715	112.4501851	99.26602489	74.4137935	80.90705447	72.98663187	92.34728236	5634.850379	4849.302761	0.216635934	0.159025889	0.308535293	LY6E	8	143017982	143023832	+	2638	protein_coding	lymphocyte antigen 6 family member E [Source:HGNC Symbol;Acc:HGNC:6727]	-
ENSG00000169180	10746	4745	3907	3528	4386	5545	24.97603257	31.58476973	32.67652937	34.77987807	33.73675795	34.46390505	4706.552847	5431.396811	-0.206550547	0.097248242	0.21265987	XPO6	16	28097979	28211920	-	7065	protein_coding	exportin 6 [Source:HGNC Symbol;Acc:HGNC:19733]	-
ENSG00000143977	7526	4207	3217	6827	5603	5476	193.5701398	161.6007215	129.2442997	97.55713062	119.7990091	113.6542604	6379.116085	4358.975394	0.549732181	0.000248303	0.001374492	SNRPG	2	70281362	70293740	-	1764	protein_coding	small nuclear ribonucleoprotein polypeptide G [Source:HGNC Symbol;Acc:HGNC:11163]	-
ENSG00000100504	11467	5153	4487	3820	3701	4157	42.02821771	41.42007754	38.07124962	57.67847459	56.93902231	61.5120043	4124.010508	5977.309366	-0.535377785	2.75E-07	2.82E-06	PYGL	14	50857891	50944483	-	4546	protein_coding	glycogen phosphorylase L [Source:HGNC Symbol;Acc:HGNC:9725]	-
ENSG00000134910	10016	4653	3837	4380	4752	5111	29.72847255	32.80870808	28.87645414	31.07986648	31.71785363	32.45013312	5028.792681	5239.718434	-0.059193776	0.571983531	0.734418161	STT3A	11	125591712	125625215	+	7369	protein_coding	STT3 oligosaccharyltransferase complex catalytic subunit A [Source:HGNC Symbol;Acc:HGNC:6172]	-
ENSG00000116560	9836	5011	3991	4468	4314	5086	30.12137793	29.58394072	28.54154797	30.31562554	33.92800522	33.52506255	4887.523543	5414.886768	-0.147319963	0.157125263	0.305770117	SFPQ	1	35176378	35193145	-	7419	protein_coding	splicing factor proline and glutamine rich [Source:HGNC Symbol;Acc:HGNC:10774]	-
ENSG00000106853	9357	4417	3771	5653	4838	4669	74.99713569	65.28986456	51.56191785	56.75297919	58.85255795	62.33736236	5399.392539	5008.021799	0.108598445	0.435941192	0.621051117	PTGR1	9	111549722	111599893	-	3770	protein_coding	prostaglandin reductase 1 [Source:HGNC Symbol;Acc:HGNC:18429]	-
ENSG00000123131	6819	3015	2936	8142	6244	5545	219.5301761	171.2538068	124.4526577	84.05627915	81.64370355	98.63825427	7135.014358	3660.564811	0.963055527	2.57E-08	3.17E-07	PRDX4	X	23664262	23686397	+	1855	protein_coding	peroxiredoxin 4 [Source:HGNC Symbol;Acc:HGNC:17169]	-
ENSG00000186298	11312	4796	3359	3747	3859	5602	27.13714535	28.4295155	33.77248904	37.45469005	34.8844512	30.31214501	4605.879664	5292.186823	-0.200839983	0.117775261	0.245511858	PPP1CC	12	110719680	110742939	-	6906	protein_coding	protein phosphatase 1 catalytic subunit gamma [Source:HGNC Symbol;Acc:HGNC:9283]	-
ENSG00000166557	7310	3228	3301	7016	6104	5695	18.07606805	15.99716868	12.21371025	8.610296512	8.35257081	10.59707749	6708.036056	3994.065618	0.748431264	1.01E-06	9.34E-06	TMED3	15	79311112	79427432	+	19413	protein_coding	transmembrane p24 trafficking protein 3 [Source:HGNC Symbol;Acc:HGNC:28889]	-
ENSG00000128731	12954	5384	4539	2896	3169	3650	7.17661881	7.988362657	7.529284076	14.67613025	13.39980954	14.01547118	3419.369629	6341.95859	-0.891508534	2.17E-17	8.14E-16	HERC2	15	28111040	28322172	-	20183	protein_coding	HECT and RLD domain containing E3 ubiquitin protein ligase 2 [Source:HGNC Symbol;Acc:HGNC:4868]	-
ENSG00000148229	10032	4429	3611	4441	4600	5460	85.20141035	89.77141163	87.19631878	87.99132903	85.33829147	86.3216429	5102.309506	5053.306829	0.013757997	0.888291715	0.940184272	POLE3	9	113407235	113410675	-	2607	protein_coding	DNA polymerase epsilon 3, accessory subunit [Source:HGNC Symbol;Acc:HGNC:13546]	-
ENSG00000127616	8990	4000	3529	5228	5055	5590	16.57260079	16.30010725	14.75048822	13.02870123	12.73465941	13.93904264	5609.377772	4676.413932	0.262592341	0.013666645	0.044008275	SMARCA4	19	10960825	11079426	+	15778	protein_coding	SWI/SNF related, matrix associated, actin dependent regulator of chromatin, subfamily a, member 4 [Source:HGNC Symbol;Acc:HGNC:11100]	-
ENSG00000110917	10054	4297	3651	4527	4666	5185	35.16952995	36.87355549	33.53083181	35.70929644	33.52692137	35.34224236	5074.015691	5026.172767	0.013400019	0.895777494	0.945021558	MLEC	12	120687149	120701859	+	6438	protein_coding	malectin [Source:HGNC Symbol;Acc:HGNC:28973]	-
ENSG00000189060	7669	3775	2631	4614	5844	7772	98.45256256	126.8451463	138.0453313	74.8125599	80.89815988	69.95141128	6357.97258	3948.757738	0.687171401	6.13E-07	5.86E-06	H1F0	22	37805093	37807436	+	2344	protein_coding	H1 histone family member 0 [Source:HGNC Symbol;Acc:HGNC:4714]	-
ENSG00000157557	10301	4600	3822	4397	4236	4943	44.18713733	43.30216042	41.34942823	47.32658105	46.42687856	47.85819138	4786.94304	5261.515139	-0.136448376	0.167432825	0.320019468	ETS2	21	38805183	38824955	+	4977	protein_coding	ETS proto-oncogene 2, transcription factor [Source:HGNC Symbol;Acc:HGNC:3489]	ETS
ENSG00000078668	10378	4247	3401	4832	4395	5009	75.97492819	70.29370981	65.55923866	74.6007824	67.06530229	66.63098032	5030.266329	4946.420316	0.023489861	0.833026195	0.910838416	VDAC3	8	42391624	42405937	+	3181	protein_coding	voltage dependent anion channel 3 [Source:HGNC Symbol;Acc:HGNC:12674]	-
ENSG00000167900	9325	4185	3753	5505	4742	4731	149.2340738	130.7634689	106.7586606	115.5701974	113.9405697	126.7696917	5326.940626	4907.186578	0.118446009	0.378175087	0.566396234	TK1	17	78174091	78187233	-	1845	protein_coding	thymidine kinase 1 [Source:HGNC Symbol;Acc:HGNC:11830]	-
ENSG00000164919	6497	3410	3125	8001	6139	5049	147.557615	115.1673044	77.5108009	54.77931114	63.16027153	71.81143026	6888.32754	3841.651684	0.842847599	7.04E-06	5.53E-05	COX6C	8	99873200	99893707	-	2712	protein_coding	cytochrome c oxidase subunit 6C [Source:HGNC Symbol;Acc:HGNC:2285]	-
ENSG00000128951	10290	4798	4265	4841	3918	4104	65.90266428	54.25584523	46.50661592	64.04269626	65.59947841	72.34576672	4571.177475	5539.987597	-0.277229256	0.043385067	0.112681366	DUT	15	48331011	48343373	+	3674	protein_coding	deoxyuridine triphosphatase [Source:HGNC Symbol;Acc:HGNC:3078]	-
ENSG00000182944	10731	5094	3934	4102	3941	4381	19.86875146	19.41760079	17.66394368	23.76301046	24.78027459	23.74299357	4390.078674	5572.270435	-0.344156367	0.000939732	0.004417095	EWSR1	22	29268009	29300525	+	10326	protein_coding	EWS RNA binding protein 1 [Source:HGNC Symbol;Acc:HGNC:3508]	-
ENSG00000085063	6286	2658	2129	7038	6528	7527	33.30599453	31.42443672	29.65067312	13.59984203	12.6328219	12.55379417	7446.687862	3060.25924	1.282085915	7.08E-34	9.05E-32	CD59	11	33703010	33736491	-	10569	protein_coding	CD59 molecule (CD59 blood group) [Source:HGNC Symbol;Acc:HGNC:1689]	-
ENSG00000180879	8768	3802	3623	6109	5135	4698	66.94706332	57.24216696	42.85622521	43.92869385	41.8452119	49.47159794	5691.47062	4608.002106	0.304699142	0.047661099	0.12157025	SSR4	X	153793516	153798499	+	4564	protein_coding	signal sequence receptor subunit 4 [Source:HGNC Symbol;Acc:HGNC:11326]	-
ENSG00000082781	6838	2966	2819	6944	6330	6237	53.3092207	49.4322688	39.85729884	23.99982425	22.8684127	26.96583644	6935.446931	3591.000342	0.949862388	8.27E-13	1.92E-11	ITGB5	3	124761948	124901418	-	6515	protein_coding	integrin subunit beta 5 [Source:HGNC Symbol;Acc:HGNC:6160]	-
ENSG00000172216	9562	4021	3842	4742	4882	5075	128.9694543	135.0632823	114.8949277	118.894125	109.8326946	130.1993666	5202.142442	4927.550355	0.078335711	0.503061354	0.678014083	CEBPB	20	50190830	50192668	+	1839	protein_coding	CCAAT enhancer binding protein beta [Source:HGNC Symbol;Acc:HGNC:1834]	TF_bZIP
ENSG00000126247	9272	4122	3886	5290	4925	4609	85.34950761	80.8287374	61.90012887	68.39197009	66.79217535	78.12217798	5278.250521	4936.391792	0.096717908	0.483688179	0.662665425	CAPNS1	19	36139953	36150353	+	3100	protein_coding	calpain small subunit 1 [Source:HGNC Symbol;Acc:HGNC:1481]	-
ENSG00000170860	6004	3791	2593	7752	6274	5683	115.427902	95.02891362	70.4391637	40.87182826	56.69216927	48.10893612	7043.681731	3652.860337	0.947740334	3.27E-08	3.98E-07	LSM3	3	14178817	14201122	+	3359	protein_coding	LSM3 homolog, U6 small nuclear RNA and mRNA degradation associated [Source:HGNC Symbol;Acc:HGNC:17874]	-
ENSG00000169926	11116	4877	4216	3821	3822	4245	20.26835226	20.62273688	18.74384127	26.95729352	25.98163124	27.86558767	4197.691811	5687.814805	-0.438352036	2.10E-05	0.000148265	KLF13	15	31326835	31435665	+	9429	protein_coding	Kruppel like factor 13 [Source:HGNC Symbol;Acc:HGNC:13672]	zf-C2H2
ENSG00000173545	9933	4624	4145	4584	4173	4634	134.3130248	124.3758659	113.0235768	133.057788	136.0703804	151.3297288	4736.797802	5357.969445	-0.177452463	0.122038803	0.25226329	ZNF622	5	16451519	16465800	-	1707	protein_coding	zinc finger protein 622 [Source:HGNC Symbol;Acc:HGNC:30958]	zf-C2H2
ENSG00000130309	6912	2802	2828	6907	6197	6438	71.30216492	65.07421961	55.32274616	32.6214554	29.05050218	36.37632856	6933.589443	3546.320525	0.967474739	2.38E-13	5.87E-12	COLGALT1	19	17555649	17583162	+	4845	protein_coding	collagen beta(1-O)galactosyltransferase 1 [Source:HGNC Symbol;Acc:HGNC:26182]	-
ENSG00000124562	8271	3988	3638	5960	5156	5070	240.2047106	211.3792638	170.0915414	152.3981252	161.4219773	182.6939448	5759.433158	4599.89077	0.324691242	0.020687824	0.061778423	SNRPC	6	34757505	34773857	+	1241	protein_coding	small nuclear ribonucleoprotein polypeptide C [Source:HGNC Symbol;Acc:HGNC:11157]	-
ENSG00000245910	9444	5207	3835	5176	4267	4135	207.6035884	174.0914503	138.0560996	173.1740883	209.7492511	191.6602962	4838.448246	5348.892921	-0.144600796	0.332390116	0.518788769	SNHG6	8	66921684	66926398	-	1247	lncRNA	small nucleolar RNA host gene 6 [Source:HGNC Symbol;Acc:HGNC:32965]	-
ENSG00000071564	8771	4019	3417	5245	5137	5427	43.07598744	42.91543579	37.10129493	32.93253814	33.14973097	34.96720553	5596.208053	4594.048228	0.284785322	0.009331363	0.031988156	TCF3	19	1609290	1652615	-	6090	protein_coding	transcription factor 3 [Source:HGNC Symbol;Acc:HGNC:11633]	bHLH
ENSG00000103018	8727	4069	3488	5206	4927	5558	37.72014314	36.31331883	33.52179053	28.90816252	29.60936619	31.48994071	5542.602012	4638.319092	0.257287639	0.014907691	0.047271701	CYB5B	16	69424525	69466266	+	6903	protein_coding	cytochrome b5 type B [Source:HGNC Symbol;Acc:HGNC:24374]	-
ENSG00000126067	9973	4704	4349	4579	4171	4073	50.57911978	46.86569108	37.45023358	50.36313845	52.18433933	59.85717685	4559.808578	5489.706018	-0.267537381	0.047658454	0.12157025	PSMB2	1	35599541	35641526	-	4528	protein_coding	proteasome subunit beta 2 [Source:HGNC Symbol;Acc:HGNC:9539]	-
ENSG00000204843	9827	4226	4119	4682	4432	4510	22.43259696	21.60041564	17.98722566	21.52560881	20.3352675	24.59043064	4833.219571	5178.531497	-0.09939868	0.433315908	0.618504251	DCTN1	2	74361154	74392087	-	10439	protein_coding	dynactin subunit 1 [Source:HGNC Symbol;Acc:HGNC:2711]	-
ENSG00000183853	11421	5018	4081	3081	3678	4513	19.57553565	23.77102415	23.86859124	33.17511455	32.0202609	32.3083478	3949.994235	5729.945389	-0.536657088	3.44E-06	2.88E-05	KIRREL1	1	157993273	158100262	+	7872	protein_coding	kirre like nephrin family adhesion molecule 1 [Source:HGNC Symbol;Acc:HGNC:15734]	-
ENSG00000096696	8899	3837	2657	4441	4822	7128	22.10589936	24.41568052	29.53483871	20.25139597	19.18189315	16.47954316	5705.053153	4194.066536	0.443366552	0.001114457	0.005129539	DSP	6	7541617	7586714	+	10048	protein_coding	desmoplakin [Source:HGNC Symbol;Acc:HGNC:3052]	-
ENSG00000113387	9039	4842	3666	5221	4325	4663	28.18178122	23.74734544	20.95171889	22.30598858	26.24894083	24.65661221	5041.385361	5064.260594	-0.006303281	0.961992443	0.979980959	SUB1	5	32531633	32604079	+	9266	protein_coding	SUB1 regulator of transcription [Source:HGNC Symbol;Acc:HGNC:19985]	PC4
ENSG00000131238	10259	4488	3709	4077	4302	4916	40.07750256	43.01743957	40.22641321	46.10534883	44.30829517	45.43002448	4684.137006	5159.774257	-0.139729329	0.162391929	0.312994941	PPT1	1	40071461	40097727	-	5088	protein_coding	palmitoyl-protein thioesterase 1 [Source:HGNC Symbol;Acc:HGNC:9325]	-
ENSG00000122862	3632	1975	1476	8641	7484	8536	355.1243638	312.8703835	292.0185008	68.24151293	81.51843179	75.58385168	8721.918055	2047.294795	2.092111124	4.32E-66	1.76E-63	SRGN	10	69088103	69104805	+	1217	protein_coding	serglycin [Source:HGNC Symbol;Acc:HGNC:9361]	-
ENSG00000160691	10192	4573	3873	4573	4193	4337	52.67668348	49.13107844	41.58590354	53.67387877	52.904264	55.58926322	4647.977136	5256.511108	-0.177649604	0.133249326	0.270335604	SHC1	1	154962298	154974395	-	4342	protein_coding	SHC adaptor protein 1 [Source:HGNC Symbol;Acc:HGNC:10840]	-
ENSG00000127837	9240	4229	3884	5281	4599	4494	84.1188954	74.51694049	59.58678571	67.2877038	67.65304237	77.0872962	5115.329508	4970.123142	0.041689286	0.763041542	0.869288385	AAMP	2	218264123	218270257	-	3140	protein_coding	angio associated migratory cell protein [Source:HGNC Symbol;Acc:HGNC:18]	-
ENSG00000023228	10795	4715	3417	3632	4057	5084	14.92174398	16.95481144	17.38676496	20.27602109	19.45484138	17.49221962	4477.145156	5200.543586	-0.216559705	0.059839753	0.146057636	NDUFS1	2	206114817	206159509	-	12174	protein_coding	NADH:ubiquinone oxidoreductase core subunit S1 [Source:HGNC Symbol;Acc:HGNC:7707]	-
ENSG00000147889	10193	4029	4609	4385	4246	4199	50.66278428	49.90150661	40.38358104	53.84034368	46.75079238	66.35174706	4555.020192	5395.102409	-0.243967153	0.096137594	0.210716443	CDKN2A	9	21967753	21995301	-	4329	protein_coding	cyclin dependent kinase inhibitor 2A [Source:HGNC Symbol;Acc:HGNC:1787]	-
ENSG00000132676	10052	4652	4044	4250	4060	4554	46.33109479	45.02190614	41.32531341	50.09823848	50.93257008	54.93143922	4544.305834	5341.793465	-0.233011674	0.028446373	0.079953796	DAP3	1	155687960	155739010	+	4588	protein_coding	death associated protein 3 [Source:HGNC Symbol;Acc:HGNC:2673]	-
ENSG00000163993	2599	1364	1018	10552	8632	7422	1120.523366	932.4204252	656.0645654	126.1765817	145.4697719	134.6976786	9525.229522	1428.759037	2.737537421	1.52E-60	4.88E-58	S100P	4	6693878	6697170	+	471	protein_coding	S100 calcium binding protein P [Source:HGNC Symbol;Acc:HGNC:10504]	-
ENSG00000132780	11096	5319	4245	3680	3525	3712	22.16498899	21.59698043	18.61089102	30.55431084	32.17525107	31.85837311	3866.581773	5863.639778	-0.600819027	6.89E-08	7.96E-07	NASP	1	45583846	45618904	+	8304	protein_coding	nuclear autoantigenic sperm protein [Source:HGNC Symbol;Acc:HGNC:7644]	-
ENSG00000135677	7994	3311	2659	5193	5601	6812	41.4377701	45.46297365	45.24725013	29.16275445	26.53441319	26.43763422	6183.491382	3843.265604	0.685374414	1.12E-10	1.98E-09	GNS	12	64713445	64759431	-	6268	protein_coding	glucosamine (N-acetyl)-6-sulfatase [Source:HGNC Symbol;Acc:HGNC:4422]	-
ENSG00000165283	9700	4545	4131	4572	4256	4357	126.6180199	119.8961195	100.4422315	122.8138577	126.4140765	142.5511381	4677.747873	5282.058138	-0.175018237	0.159222017	0.30876559	STOML2	9	35099776	35103195	-	1806	protein_coding	stomatin like 2 [Source:HGNC Symbol;Acc:HGNC:14559]	-
ENSG00000064042	10112	4582	3076	3708	4072	5982	17.07406651	19.07300948	22.92889625	21.28730328	21.18968892	17.6485802	4790.323837	4875.433306	-0.025689853	0.850537997	0.920327624	LIMCH1	4	41359607	41700044	+	10862	protein_coding	LIM and calponin homology domains 1 [Source:HGNC Symbol;Acc:HGNC:29191]	-
ENSG00000134871	9250	4216	3630	4284	4786	5364	11.11865494	12.63542042	11.58860224	10.97566559	10.98944211	11.73912194	5084.495859	4848.784179	0.068751148	0.516784935	0.689058099	COL4A2	13	110305812	110513209	+	19271	protein_coding	collagen type IV alpha 2 chain [Source:HGNC Symbol;Acc:HGNC:2203]	-
ENSG00000182117	8719	4681	3832	5169	4583	4543	466.6634734	420.8829632	341.4125733	359.8738566	424.4320498	431.0711676	5082.663524	5026.492074	0.016417976	0.904773256	0.949638045	NOP10	15	34341713	34343177	-	554	protein_coding	NOP10 ribonucleoprotein [Source:HGNC Symbol;Acc:HGNC:14378]	-
ENSG00000188612	10442	4886	4198	4436	3754	3810	66.26941394	57.04664038	47.37901911	71.31676331	73.30731413	78.14302605	4266.292558	5567.762541	-0.384131296	0.003970221	0.015473463	SUMO2	17	75165586	75182959	-	3348	protein_coding	small ubiquitin like modifier 2 [Source:HGNC Symbol;Acc:HGNC:11125]	-
ENSG00000108312	10968	5169	4475	3808	3409	3677	27.23581987	24.80188714	21.89155646	35.86388214	37.12977338	39.88069806	3859.438326	5892.546277	-0.61039369	2.33E-07	2.41E-06	UBTF	17	44205033	44221626	-	6993	protein_coding	upstream binding transcription factor [Source:HGNC Symbol;Acc:HGNC:12511]	HMG
ENSG00000204356	9219	4468	3860	4761	4517	4674	89.96038014	86.81952454	73.51590462	79.63853434	84.78880565	90.87964114	4945.972725	5044.996034	-0.028278254	0.812189108	0.899180379	NELFE	6	31952087	31959038	-	2647	protein_coding	negative elongation factor complex member E [Source:HGNC Symbol;Acc:HGNC:13974]	-
ENSG00000167601	10448	4587	3902	3462	4065	5022	33.72704103	40.28338337	40.72558983	46.53403205	44.87992995	47.36577426	4397.43897	5318.952594	-0.274322558	0.016289361	0.050884157	AXL	19	41219223	41261766	+	5134	protein_coding	AXL receptor tyrosine kinase [Source:HGNC Symbol;Acc:HGNC:905]	-
ENSG00000112473	7578	3698	3182	5805	5453	5757	102.0532865	97.51568612	84.24817417	60.90679056	65.29259516	69.70294772	6027.886939	4160.69688	0.535347914	5.21E-06	4.19E-05	SLC39A7	6	33200445	33204439	+	2845	protein_coding	solute carrier family 39 member 7 [Source:HGNC Symbol;Acc:HGNC:4927]	-
ENSG00000159202	9676	4668	3859	4299	4341	4517	37.62341839	38.64513288	32.90640168	38.71444253	41.02928108	42.08155543	4657.827983	5197.54008	-0.157991656	0.154175941	0.301236069	UBE2Z	17	48908407	48929056	+	5715	protein_coding	ubiquitin conjugating enzyme E2 Z [Source:HGNC Symbol;Acc:HGNC:25847]	-
ENSG00000158195	11035	4909	4162	3251	3725	4247	28.62195021	33.35974649	31.12461661	44.41615227	43.40577726	45.65733168	3948.645242	5660.864778	-0.519594626	1.26E-06	1.14E-05	WASF2	1	27404230	27490167	-	5681	protein_coding	WASP family member 2 [Source:HGNC Symbol;Acc:HGNC:12733]	-
ENSG00000105373	12597	5231	4829	3223	2712	2732	30.31800966	25.95041328	21.39245236	54.17436807	49.41938703	56.60095843	3082.571359	6358.563869	-1.044898755	2.91E-14	7.94E-13	NOP53	19	47745546	47757058	+	5317	protein_coding	NOP53 ribosome biogenesis factor [Source:HGNC Symbol;Acc:HGNC:4333]	-
ENSG00000141401	9443	3923	4067	5510	4447	3931	72.16206993	59.24322949	42.85484457	56.5397282	51.59979121	66.36785081	4968.118252	4975.166617	-0.002019744	0.990496483	0.994719993	IMPA2	18	11981025	12030877	+	3819	protein_coding	inositol monophosphatase 2 [Source:HGNC Symbol;Acc:HGNC:6051]	-
ENSG00000100403	10658	5039	4121	3604	3683	4147	17.13142647	17.80839071	16.40900611	23.1617198	24.05610748	24.40830138	4033.415758	5626.184546	-0.480006216	1.95E-06	1.69E-05	ZC3H7B	22	41301525	41360147	+	10522	protein_coding	zinc finger CCCH-type containing 7B [Source:HGNC Symbol;Acc:HGNC:30869]	-
ENSG00000113758	10757	4762	4429	3711	3654	3898	36.25875322	36.31655691	31.70321049	48.05066739	46.72868462	53.92048512	3984.962036	5682.504913	-0.511800045	7.71E-06	6.00E-05	DBN1	5	177456608	177474401	-	5119	protein_coding	drebrin 1 [Source:HGNC Symbol;Acc:HGNC:2695]	-
ENSG00000147677	10663	4842	3445	3980	3776	4482	30.93919839	29.85878853	29.00262682	37.89585742	37.8027177	33.36886307	4313.249284	5238.661854	-0.281039386	0.00860175	0.029895468	EIF3H	8	116642130	116766925	-	6434	protein_coding	eukaryotic translation initiation factor 3 subunit H [Source:HGNC Symbol;Acc:HGNC:3273]	-
ENSG00000143727	8756	4268	3461	4846	4627	5201	58.26357391	56.58840104	52.05231653	48.12888575	51.53596051	51.8491342	5183.284316	4705.331611	0.139890105	0.18322074	0.341073508	ACP1	2	264140	278283	+	4160	protein_coding	acid phosphatase 1 [Source:HGNC Symbol;Acc:HGNC:122]	-
ENSG00000010810	9599	4582	3495	4134	4290	5043	27.89977499	29.45111441	28.33079058	29.61710217	31.05686156	29.3902721	4740.334449	4982.799122	-0.07196061	0.46951938	0.650708759	FYN	6	111660332	111873452	-	7411	protein_coding	FYN proto-oncogene, Src family tyrosine kinase [Source:HGNC Symbol;Acc:HGNC:4037]	-
ENSG00000072506	8427	3902	3674	5638	4908	4571	252.9049012	223.9499349	170.6801016	172.8190095	175.7889987	205.3513322	5389.919397	4611.019452	0.225411453	0.127546199	0.261210318	HSD17B10	X	53431258	53434373	-	1115	protein_coding	hydroxysteroid 17-beta dehydrogenase 10 [Source:HGNC Symbol;Acc:HGNC:4800]	-
ENSG00000120053	8553	3892	3351	5099	5049	5150	105.2105857	105.9727023	88.45474858	80.68248048	80.65281141	86.15392195	5422.177814	4478.505265	0.27593112	0.015723169	0.049409657	GOT1	10	99396870	99430624	-	2424	protein_coding	glutamic-oxaloacetic transaminase 1 [Source:HGNC Symbol;Acc:HGNC:4432]	-
ENSG00000197894	9014	4437	3621	4912	4340	4734	50.48859616	45.37732377	40.5044452	42.35833046	45.80328417	46.37561269	4953.775323	4887.184955	0.01975424	0.8666445	0.928334839	ADH5	4	99070978	99088801	-	4866	protein_coding	alcohol dehydrogenase 5 (class III), chi polypeptide [Source:HGNC Symbol;Acc:HGNC:253]	-
ENSG00000118816	9604	4258	3430	4322	4353	5045	57.98503193	59.406507	56.34194116	58.9073699	57.37319665	57.33917717	4835.079512	4831.914178	0.000670854	0.994550465	0.997095956	CCNI	4	77047155	77075989	-	3728	protein_coding	cyclin I [Source:HGNC Symbol;Acc:HGNC:1595]	-
ENSG00000127948	8788	3813	3918	5582	4690	4214	46.20789162	39.49238622	29.03757531	33.25850416	31.70044647	40.41261475	5175.253623	4752.786988	0.123021258	0.448765325	0.632496771	POR	7	75899200	75986855	+	6042	protein_coding	cytochrome p450 oxidoreductase [Source:HGNC Symbol;Acc:HGNC:9208]	-
ENSG00000150687	9899	4663	4183	4306	3854	4080	18.81928928	17.1338561	14.8432449	19.77911521	20.46759717	22.77945113	4339.651934	5384.469465	-0.310981045	0.011662047	0.038606932	PRSS23	11	86791059	86952910	+	11444	protein_coding	serine protease 23 [Source:HGNC Symbol;Acc:HGNC:14370]	-
ENSG00000126602	10266	4283	4225	4358	3821	4025	42.05455664	37.50741059	32.3318991	45.29115918	41.50937173	50.80175837	4329.439617	5324.1596	-0.298330586	0.022784886	0.066690698	TRAP1	16	3651639	3717553	-	5183	protein_coding	TNF receptor associated protein 1 [Source:HGNC Symbol;Acc:HGNC:16264]	-
ENSG00000189043	9513	4865	4095	5011	3914	3532	72.41521846	57.53610733	42.48793603	62.85057894	70.60907789	73.73701403	4455.351284	5353.386136	-0.264845346	0.110172179	0.233619384	NDUFA4	7	10931943	10940153	-	3461	protein_coding	NDUFA4 mitochondrial complex associated [Source:HGNC Symbol;Acc:HGNC:7687]	-
ENSG00000139641	8328	3568	3256	5384	5080	5314	49.02329453	47.05170518	40.27712751	34.66765792	32.6283071	36.94094808	5591.337586	4274.401741	0.387485979	0.000975092	0.004561793	ESYT1	12	56118250	56144671	+	5493	protein_coding	extended synaptotagmin 1 [Source:HGNC Symbol;Acc:HGNC:29534]	-
ENSG00000087077	9843	4716	3981	4204	4021	4138	82.36049238	80.13172873	67.48173039	88.1596902	92.79023534	97.17948717	4383.022093	5300.806255	-0.274146154	0.018934008	0.057575903	TRIP6	7	100867387	100873454	+	2553	protein_coding	thyroid hormone receptor interactor 6 [Source:HGNC Symbol;Acc:HGNC:12311]	-
ENSG00000155096	7138	3079	2206	4891	5400	8123	41.24551974	46.32197733	57.02103133	27.51959287	26.0772061	23.17986083	6401.856854	3399.392685	0.912667787	3.33E-11	6.32E-10	AZIN1	8	102826308	102893864	-	5931	protein_coding	antizyme inhibitor 1 [Source:HGNC Symbol;Acc:HGNC:16432]	-
ENSG00000124172	7673	3997	3329	6202	4993	4641	61.05055392	49.99581185	38.02847522	34.53101852	39.51520578	40.83173559	5654.546075	4357.426866	0.376206276	0.017108237	0.053084522	ATP5F1E	20	59025475	59032345	-	5081	protein_coding	ATP synthase F1 subunit epsilon [Source:HGNC Symbol;Acc:HGNC:838]	-
ENSG00000167325	8316	3171	2034	4258	5192	7852	50.31117154	62.40331618	77.22867101	44.92205314	37.6293978	29.94580003	6002.278217	3554.957196	0.754712047	1.04E-05	7.91E-05	RRM1	11	4094707	4138932	+	4233	protein_coding	ribonucleotide reductase catalytic subunit M1 [Source:HGNC Symbol;Acc:HGNC:10451]	-
ENSG00000108523	8592	4106	3615	5291	4536	4650	96.44077601	84.10274924	70.55298368	71.59843777	75.16473534	82.10269911	5143.621218	4688.234661	0.133993871	0.311995716	0.497034403	RNF167	17	4940008	4945222	+	2744	protein_coding	ring finger protein 167 [Source:HGNC Symbol;Acc:HGNC:24544]	-
ENSG00000127920	8647	4602	3691	5199	4377	4262	86.1318442	73.76234031	58.77557293	65.49312768	76.57073148	76.19284186	4928.287483	4918.97819	0.002971877	0.983615342	0.992505949	GNG11	7	93921735	93928610	+	3019	protein_coding	G protein subunit gamma 11 [Source:HGNC Symbol;Acc:HGNC:4403]	-
ENSG00000112984	10937	4748	3884	3721	3447	4027	48.3148275	45.52775744	43.52531171	64.92400742	61.91611902	62.83855402	3950.169436	5454.425266	-0.465873067	5.55E-06	4.44E-05	KIF20A	5	138178719	138187723	+	3852	protein_coding	kinesin family member 20A [Source:HGNC Symbol;Acc:HGNC:9787]	-
ENSG00000168653	9776	5064	4306	4749	3711	3141	433.4396658	344.5336537	238.6348769	407.91908	464.1864225	489.6961697	4158.898898	5571.070048	-0.421718483	0.016751536	0.052074973	NDUFS5	1	39026318	39034636	+	548	protein_coding	NADH:ubiquinone oxidoreductase subunit S5 [Source:HGNC Symbol;Acc:HGNC:7712]	-
ENSG00000182551	6544	3121	2922	6657	5678	5788	62.23458769	53.99615807	45.04237472	27.96938349	29.30348555	34.03765795	6441.098917	3646.857795	0.821260544	3.43E-09	4.90E-08	ADI1	2	3497366	3519531	-	5350	protein_coding	acireductone dioxygenase 1 [Source:HGNC Symbol;Acc:HGNC:30576]	-
ENSG00000196923	11348	5264	4462	3109	3167	3354	35.28456058	36.5616904	31.68593644	58.88025222	60.00012079	63.09860466	3406.141124	5986.98912	-0.813689553	4.50E-14	1.21E-12	PDLIM7	5	177483394	177497606	-	4407	protein_coding	PDZ and LIM domain 7 [Source:HGNC Symbol;Acc:HGNC:22958]	-
ENSG00000132646	8008	3531	2660	5689	5069	5733	202.8081038	183.8170847	170.1260465	130.5148049	126.4210349	118.1563878	5831.26875	3928.61919	0.569089326	4.34E-07	4.27E-06	PCNA	20	5114953	5126626	-	1403	protein_coding	proliferating cell nuclear antigen [Source:HGNC Symbol;Acc:HGNC:8729]	-
ENSG00000204713	8905	4025	3543	4775	4534	4878	29.90924823	28.88869004	25.43392664	25.50071681	25.32038231	27.65218616	5021.061423	4677.792494	0.102322712	0.358989307	0.546946419	TRIM27	6	28903002	28923988	-	7985	protein_coding	tripartite motif containing 27 [Source:HGNC Symbol;Acc:HGNC:9975]	-
ENSG00000089053	9274	4409	3698	4726	4077	4412	19.28171743	16.92025564	14.98397355	17.29837994	18.06609744	18.79944819	4684.356959	4956.89107	-0.081466078	0.501501869	0.676827249	ANAPC5	12	121308245	121399896	-	12259	protein_coding	anaphase promoting complex subunit 5 [Source:HGNC Symbol;Acc:HGNC:15713]	-
ENSG00000143742	8651	4118	2748	4590	4319	6166	103.4110036	98.98091939	115.6370715	89.10595366	93.17784511	77.14308348	5270.646486	4299.442532	0.293475253	0.013968432	0.044820819	SRP9	1	225777813	225790468	+	2220	protein_coding	signal recognition particle 9 [Source:HGNC Symbol;Acc:HGNC:11304]	-
ENSG00000100591	7991	3934	3570	5177	4903	4994	87.95234052	84.73158714	70.62480655	62.06642202	67.12369333	75.57247586	5347.363441	4500.208337	0.249417643	0.049943868	0.126006678	AHSA1	14	77457870	77469472	+	2944	protein_coding	activator of HSP90 ATPase activity 1 [Source:HGNC Symbol;Acc:HGNC:1189]	-
ENSG00000048828	10476	4659	3518	3498	3643	4773	24.14507269	25.57891363	27.42455843	33.05906338	32.29785462	30.25734001	4173.210251	5172.079435	-0.309825609	0.003760992	0.0147648	FAM120A	9	93451685	93566112	+	7246	protein_coding	family with sequence similarity 120A [Source:HGNC Symbol;Acc:HGNC:13247]	-
ENSG00000105323	10965	4821	3848	3625	3569	3730	27.09717542	27.13793338	23.20942284	37.4723553	36.19306779	35.84076523	3868.351993	5469.830766	-0.500274456	5.61E-06	4.49E-05	HNRNPUL1	19	41262496	41307787	+	6691	protein_coding	heterogeneous nuclear ribonucleoprotein U like 1 [Source:HGNC Symbol;Acc:HGNC:17011]	-
ENSG00000130147	13597	5817	4681	1769	2083	2597	12.48806125	14.95790151	15.26084685	43.88303215	41.24188471	41.17485009	2258.817693	6680.155949	-1.564283878	3.81E-41	6.91E-39	SH3BP4	2	234952017	235055714	+	7085	protein_coding	SH3 domain binding protein 4 [Source:HGNC Symbol;Acc:HGNC:10826]	-
ENSG00000085733	10688	4946	4279	3519	3431	3665	25.32818076	25.12000146	21.95827431	35.16960726	35.75288524	38.37542647	3756.157577	5669.939205	-0.593985758	7.01E-08	8.09E-07	CTTN	11	70398404	70436584	+	6949	protein_coding	cortactin [Source:HGNC Symbol;Acc:HGNC:3338]	-
ENSG00000144567	8342	3726	3502	5450	4793	4695	48.03277503	42.96974901	34.44421327	33.61225926	32.98042739	38.45771848	5314.585935	4450.489646	0.256173981	0.062849269	0.151676541	RETREG2	2	219176225	219185475	+	5675	protein_coding	reticulophagy regulator family member 2 [Source:HGNC Symbol;Acc:HGNC:28450]	-
ENSG00000168496	9361	4554	3864	4680	4058	3991	106.4940164	93.93027817	75.59630675	97.38407471	104.0745718	109.5576403	4529.115367	5103.346045	-0.172111246	0.20528819	0.370287284	FEN1	11	61792911	61797238	+	2198	protein_coding	flap structure-specific endonuclease 1 [Source:HGNC Symbol;Acc:HGNC:3650]	-
ENSG00000119318	12885	5225	3840	2372	2509	3664	25.71806395	27.67186693	33.06880866	63.8696231	56.89605238	51.87773542	2977.395666	5945.353195	-0.997959903	3.51E-14	9.51E-13	RAD23B	9	107283137	107332192	+	4613	protein_coding	RAD23 homolog B, nucleotide excision repair protein [Source:HGNC Symbol;Acc:HGNC:9813]	-
ENSG00000196821	9540	4200	3798	4259	4125	4555	46.80668093	46.11459207	41.67043985	47.93303455	46.357686	52.00934268	4572.664659	4970.44814	-0.12018961	0.268777946	0.448653283	ILRUN	6	34587288	34696859	-	4551	protein_coding	inflammation and lipid regulator with UBA-like and NBR1-like domains [Source:HGNC Symbol;Acc:HGNC:21215]	-
ENSG00000132640	8913	3673	2357	4053	4263	7200	32.54880449	34.82474801	48.1316147	32.72417358	29.62454024	23.58545282	5370.246423	3995.385334	0.42603781	0.009170464	0.031540008	BTBD3	20	11890723	11926609	+	6228	protein_coding	BTB domain containing 3 [Source:HGNC Symbol;Acc:HGNC:15854]	-
ENSG00000182934	9309	4092	3671	4398	4337	4608	53.03023102	53.19513658	46.25090782	51.31657558	49.55370966	55.15423648	4721.556815	4831.431263	-0.033118599	0.765738584	0.871414966	SRPRA	11	126262938	126269144	-	4148	protein_coding	SRP receptor subunit alpha [Source:HGNC Symbol;Acc:HGNC:11307]	-
ENSG00000100297	9293	3699	3777	5108	4464	4057	35.15143117	31.24859686	23.24002698	29.23710743	25.56517131	32.38659619	4863.63786	4730.64316	0.03991418	0.795962358	0.890595175	MCM5	22	35400134	35425431	+	7268	protein_coding	minichromosome maintenance complex component 5 [Source:HGNC Symbol;Acc:HGNC:6948]	-
ENSG00000260032	9510	4057	2657	3701	3877	6490	34.27298647	36.52101824	50.02845124	40.26240608	37.732026	30.65847985	4871.537322	4380.863734	0.152745633	0.330971027	0.517302759	NORAD	20	36045618	36051018	-	5401	lncRNA	non-coding RNA activated by DNA damage [Source:HGNC Symbol;Acc:HGNC:44311]	-
ENSG00000124422	8186	3712	3287	4900	4826	5360	36.16309865	36.23022956	32.9286437	27.6202522	27.51374935	30.22702871	5328.447177	4318.583601	0.303495676	0.004279486	0.016475896	USP22	17	20999596	21043760	-	6777	protein_coding	ubiquitin specific peptidase 22 [Source:HGNC Symbol;Acc:HGNC:12621]	-
ENSG00000273749	11077	4901	4153	3256	3221	3628	15.63773555	15.73600212	14.5042823	24.32192626	23.63994293	24.85293007	3566.698811	5660.847135	-0.666554272	5.25E-11	9.74E-10	CYFIP1	15	22867052	22981063	-	10414	protein_coding	cytoplasmic FMR1 interacting protein 1 [Source:HGNC Symbol;Acc:HGNC:13759]	-
ENSG00000108344	9000	3985	3792	4786	4361	4299	48.32940051	44.79597695	36.13646417	41.54966882	40.41469376	47.71261731	4779.504387	4794.854279	-0.00446471	0.973317838	0.987331317	PSMD3	17	39980807	39997959	+	4953	protein_coding	proteasome 26S subunit, non-ATPase 3 [Source:HGNC Symbol;Acc:HGNC:9560]	-
ENSG00000130382	8525	3614	3262	4952	4713	5122	51.97862332	50.32175612	44.75310868	40.90956558	38.09820706	42.66328495	5230.972452	4328.071089	0.273286476	0.014080582	0.045108087	MLLT1	19	6210381	6279975	-	4765	protein_coding	MLLT1 super elongation complex subunit [Source:HGNC Symbol;Acc:HGNC:7134]	-
ENSG00000205531	6486	3205	2707	6111	5642	6028	58.77815934	55.20151436	48.26323615	28.52114692	30.9602162	32.44278678	6298.153889	3568.429848	0.820269688	2.92E-12	6.30E-11	NAP1L4	11	2944431	2992377	-	5200	protein_coding	nucleosome assembly protein 1 like 4 [Source:HGNC Symbol;Acc:HGNC:7640]	-
ENSG00000150938	7296	3095	2116	4568	5175	7906	31.42669612	36.21572612	45.27609245	22.94794496	21.38481695	18.13904811	6128.352887	3390.491793	0.853327265	8.34E-09	1.12E-07	CRIM1	2	36355778	36551135	+	7270	protein_coding	cysteine rich transmembrane BMP regulator 1 [Source:HGNC Symbol;Acc:HGNC:2359]	-
ENSG00000185201	9084	4175	3597	4826	4403	4042	156.4330213	145.1790711	109.06287	134.6184496	135.9157695	145.2806425	4730.51419	4789.720055	-0.018010437	0.896942267	0.945699956	IFITM2	11	307631	315272	+	1543	protein_coding	interferon induced transmembrane protein 2 [Source:HGNC Symbol;Acc:HGNC:5413]	-
ENSG00000198952	10471	4767	4120	3396	3493	3866	32.02367783	33.50551704	30.34623895	45.14171237	45.14617193	48.40909245	3796.252185	5491.799934	-0.532563764	2.90E-07	2.94E-06	SMG5	1	156249224	156282825	-	5304	protein_coding	SMG5 nonsense mediated mRNA decay factor [Source:HGNC Symbol;Acc:HGNC:24644]	-
ENSG00000142627	10444	4466	4197	2601	3713	4682	31.41536887	45.61849702	47.07309111	57.67067276	54.17423444	63.16361516	3836.591455	5410.141524	-0.495503618	0.001092906	0.005046656	EPHA2	1	16124337	16156069	-	4141	protein_coding	EPH receptor A2 [Source:HGNC Symbol;Acc:HGNC:3386]	-
ENSG00000089737	9041	4189	3500	4251	4243	4845	24.70280919	25.08086339	23.43627133	24.01917306	24.44769124	25.34250154	4704.629119	4742.501472	-0.011361531	0.909737897	0.952431359	DDX24	14	94048287	94081212	-	8607	protein_coding	DEAD-box helicase 24 [Source:HGNC Symbol;Acc:HGNC:13266]	-
ENSG00000100221	8466	3896	3260	4542	4666	5223	52.51309998	54.87562419	50.26666236	44.74918541	45.23886785	46.96391843	5091.427058	4422.817321	0.203281872	0.044483127	0.114949334	JOSD1	22	38685543	38701556	-	4326	protein_coding	Josephin domain containing 1 [Source:HGNC Symbol;Acc:HGNC:28953]	-
ENSG00000009335	10891	4696	3887	2941	3325	4291	15.96271378	18.35767022	19.38695998	27.02500628	25.59835416	26.287691	3694.649229	5428.469063	-0.555061103	9.18E-07	8.53E-06	UBE3C	7	157138916	157269370	+	9215	protein_coding	ubiquitin protein ligase E3C [Source:HGNC Symbol;Acc:HGNC:16803]	-
ENSG00000181789	7810	3461	3150	5361	5076	5162	60.59538846	58.36192286	48.56811677	40.35814013	39.28869637	44.36398184	5533.987947	4096.538548	0.434083454	0.000351952	0.001862411	COPG1	3	129249606	129277773	+	4425	protein_coding	coatomer protein complex subunit gamma 1 [Source:HGNC Symbol;Acc:HGNC:2236]	-
ENSG00000172354	8913	3711	3642	4899	4360	4477	91.02054376	82.40103896	69.2402421	75.70808064	69.24608004	84.3136957	4876.640176	4607.469017	0.081975843	0.53482713	0.704307387	GNB2	7	100673567	100679174	+	2692	protein_coding	G protein subunit beta 2 [Source:HGNC Symbol;Acc:HGNC:4398]	-
ENSG00000169710	10751	4361	4296	3537	3487	3525	18.97927391	19.03315101	15.74501767	26.37422695	23.50189455	28.72334435	3740.63476	5469.23142	-0.548156547	1.26E-05	9.36E-05	FASN	17	82078338	82098294	-	9321	protein_coding	fatty acid synthase [Source:HGNC Symbol;Acc:HGNC:3594]	-
ENSG00000108349	10298	4843	4148	3522	3513	3629	27.66262177	28.0670229	23.72632376	36.97798295	38.2024054	40.59466231	3777.23302	5503.794779	-0.543003459	1.62E-06	1.44E-05	CASC3	17	40140318	40172171	+	6368	protein_coding	CASC3 exon junction complex subunit [Source:HGNC Symbol;Acc:HGNC:17040]	-
ENSG00000131174	7689	3867	3265	6247	4672	4203	103.288785	78.57759077	57.84696123	58.12164091	64.2137581	67.26529431	5413.295989	4281.633578	0.338481807	0.049528152	0.125243097	COX7B	X	77899440	77907376	+	3025	protein_coding	cytochrome c oxidase subunit 7B [Source:HGNC Symbol;Acc:HGNC:2291]	-
ENSG00000105701	8580	3813	3574	5042	4510	4414	89.45709836	81.39593567	65.19042192	69.59621114	67.94398638	79.01193766	4967.424076	4557.238352	0.124476226	0.358175165	0.546248633	FKBP8	19	18531751	18544077	-	2819	protein_coding	FKBP prolyl isomerase 8 [Source:HGNC Symbol;Acc:HGNC:3724]	-
ENSG00000117984	5780	2606	2539	7204	6085	5673	117.0229541	100.5477016	76.70958506	42.92512164	42.51517951	51.39090338	6764.177399	3145.133153	1.105249951	5.88E-13	1.39E-11	CTSD	11	1752755	1764573	-	3079	protein_coding	cathepsin D [Source:HGNC Symbol;Acc:HGNC:2529]	-
ENSG00000129103	9173	3757	3649	4519	4304	4438	55.11370582	53.39538807	45.05511136	51.14639275	46.01831583	55.45201527	4701.364929	4672.357806	0.008906714	0.942726425	0.969518371	SUMF2	7	56064002	56080670	+	4101	protein_coding	sulfatase modifying factor 2 [Source:HGNC Symbol;Acc:HGNC:20415]	-
ENSG00000183207	9426	3999	3983	4367	3918	4065	61.85752169	56.45312245	47.93021435	61.04120564	56.88961323	70.29846287	4382.073807	4961.683985	-0.17906074	0.173998837	0.32909911	RUVBL2	19	48993562	49015970	+	3531	protein_coding	RuvB like AAA ATPase 2 [Source:HGNC Symbol;Acc:HGNC:10475]	-
ENSG00000136521	7244	3541	2919	5761	5094	5198	49.07867582	44.14363723	36.86130731	28.21368065	30.29654754	30.98526785	5701.365628	3922.450371	0.539806289	2.13E-05	0.000149925	NDUFB5	3	179604690	179627647	+	5871	protein_coding	NADH:ubiquinone oxidoreductase subunit B5 [Source:HGNC Symbol;Acc:HGNC:7700]	-
ENSG00000161013	8917	4038	3771	4626	4222	4178	42.10609572	39.09055046	31.65536152	37.10602689	36.91287844	42.76830866	4629.362444	4790.790641	-0.049259734	0.708971173	0.836113812	MGAT4B	5	179797597	179806952	-	5495	protein_coding	alpha-1,3-mannosyl-glycoprotein 4-beta-N-acetylglucosaminyltransferase B [Source:HGNC Symbol;Acc:HGNC:7048]	-
ENSG00000245532	11179	5699	3795	1946	2648	4476	4.275078268	5.917434059	8.185228527	11.22769312	12.57396201	10.38817394	3123.504445	5810.947271	-0.895259219	1.23E-06	1.12E-05	NEAT1	11	65422774	65445540	+	22767	lncRNA	nuclear paraspeckle assembly transcript 1 [Source:HGNC Symbol;Acc:HGNC:30815]	-
ENSG00000156411	7623	3896	3100	5671	4890	4548	83.05695039	72.8516521	55.44677448	51.04210738	57.30698164	56.57235082	5388.255817	4204.477408	0.358041565	0.014044256	0.045013409	ATP5MPL	14	103912288	103928269	-	3415	protein_coding	ATP synthase membrane subunit 6.8PL [Source:HGNC Symbol;Acc:HGNC:1188]	-
ENSG00000149480	10299	4697	4129	3564	3238	3771	41.83436709	38.66220009	36.8461009	55.26840215	55.37175907	60.39021681	3732.602052	5440.376893	-0.543319323	4.67E-07	4.56E-06	MTA2	11	62593214	62601865	-	4261	protein_coding	metastasis associated 1 family member 2 [Source:HGNC Symbol;Acc:HGNC:7411]	zf-GATA
ENSG00000213553	10781	3878	4231	4028	3401	3357	211.1777357	181.375871	146.5040078	258.4068705	204.1920008	276.3935416	3839.08526	5262.990084	-0.455359665	0.003185718	0.01280904	RPLP0P6	2	38481851	38482804	+	954	processed_pseudogene	ribosomal protein lateral stalk subunit P0 pseudogene 6 [Source:HGNC Symbol;Acc:HGNC:36404]	-
ENSG00000168137	10892	4394	3499	2836	3370	4681	11.45942403	13.85162343	15.7447113	20.12104533	17.83154069	17.61678703	3793.750439	5134.87851	-0.436912631	0.001120425	0.005152249	SETD5	3	9397615	9479240	+	12378	protein_coding	SET domain containing 5 [Source:HGNC Symbol;Acc:HGNC:25566]	-
ENSG00000175792	8016	3765	3474	4860	4639	4906	34.73516553	33.72653215	29.1877182	26.19251223	27.02528839	30.93777781	5101.381295	4396.438932	0.215091882	0.072947656	0.170336493	RUVBL1	3	128064778	128153914	-	6998	protein_coding	RuvB like AAA ATPase 1 [Source:HGNC Symbol;Acc:HGNC:10474]	-
ENSG00000143537	8371	3706	3513	5240	4523	4274	39.80599705	34.95087231	27.02658883	29.0724013	28.27449698	33.25229063	5002.777893	4453.057771	0.168042921	0.249144418	0.425862885	ADAM15	1	155050566	155062775	+	6584	protein_coding	ADAM metallopeptidase domain 15 [Source:HGNC Symbol;Acc:HGNC:193]	-
ENSG00000117868	10142	4182	3227	3521	3578	4947	24.81058885	25.64635178	29.01699629	32.6723969	29.59561221	28.33323805	4211.19081	4800.808343	-0.189531505	0.100290402	0.217736317	ESYT2	7	158730995	158830253	-	7098	protein_coding	extended synaptotagmin 2 [Source:HGNC Symbol;Acc:HGNC:22211]	-
ENSG00000012171	9053	3727	3565	5032	4293	3873	43.63373829	37.86665045	27.95559784	35.88894184	32.45737817	38.51833647	4713.125118	4601.54362	0.034405192	0.823399065	0.904711538	SEMA3B	3	50267558	50277546	+	5768	protein_coding	semaphorin 3B [Source:HGNC Symbol;Acc:HGNC:10724]	-
ENSG00000038382	10999	4312	3365	2541	3292	5015	7.115906815	9.377771055	11.69057902	14.0820257	12.12764825	11.74185882	3757.787701	5060.051916	-0.429405974	0.008147073	0.028544102	TRIO	5	14143342	14532128	+	17860	protein_coding	trio Rho guanine nucleotide exchange factor [Source:HGNC Symbol;Acc:HGNC:12303]	-
ENSG00000276043	6337	2902	2759	5920	5586	5997	57.54974046	55.23785506	48.52831462	28.16382993	28.33291923	33.41947026	6195.933949	3453.564847	0.843990854	2.97E-12	6.40E-11	UHRF1	19	4903080	4962154	+	5145	protein_coding	ubiquitin like with PHD and ring finger domains 1 [Source:HGNC Symbol;Acc:HGNC:12556]	-
ENSG00000107581	8919	4445	2905	3969	3871	5384	27.95558778	27.73479196	31.56691039	28.72037038	31.44354819	25.49528459	4625.571852	4540.85611	0.026506684	0.824920736	0.905383088	EIF3A	10	119033670	119080823	-	7101	protein_coding	eukaryotic translation initiation factor 3 subunit A [Source:HGNC Symbol;Acc:HGNC:3271]	-
ENSG00000141101	11198	4860	4481	3028	2851	2960	72.08366508	69.03867039	58.65596681	121.8730825	116.1955541	132.91749	3133.419689	5818.726161	-0.89307196	9.64E-14	2.48E-12	NOB1	16	69741871	69754926	-	2101	protein_coding	NIN1 (RPN12) binding protein 1 homolog [Source:HGNC Symbol;Acc:HGNC:29540]	-
ENSG00000124535	9347	4390	3784	3977	3730	4147	51.02943948	48.68422388	44.29337155	54.83070033	56.57205827	60.49821111	4190.53759	5002.23809	-0.255168707	0.019434118	0.058791819	WRNIP1	6	2765393	2786952	+	3898	protein_coding	WRN helicase interacting protein 1 [Source:HGNC Symbol;Acc:HGNC:20876]	-
ENSG00000112335	7219	3518	3059	5448	4687	5443	149.062345	130.4487783	123.9677394	90.30134843	96.67160706	104.2885251	5506.063008	3974.691644	0.470817472	6.27E-05	0.000400768	SNX3	6	108211222	108261246	-	1828	protein_coding	sorting nexin 3 [Source:HGNC Symbol;Acc:HGNC:11174]	-
ENSG00000247077	9492	4492	3878	3920	3660	3925	49.61079344	47.11784328	41.34940495	54.92046159	57.09552968	61.15389299	4073.669133	5108.971736	-0.326488436	0.004329108	0.016622008	PGAM5	12	132710819	132722734	+	3952	protein_coding	PGAM family member 5, mitochondrial serine/threonine protein phosphatase [Source:HGNC Symbol;Acc:HGNC:28763]	-
ENSG00000188976	11121	4813	4581	3083	2809	2929	27.83369101	25.79664507	22.01182979	45.90156163	43.64006528	51.5328032	3128.368597	5834.481495	-0.89922508	7.60E-13	1.77E-11	NOC2L	1	944203	959309	-	5540	protein_coding	NOC2 like nucleolar associated transcriptional repressor [Source:HGNC Symbol;Acc:HGNC:24517]	-
ENSG00000182307	7982	3726	3279	4724	4642	4964	54.27855327	54.25474453	47.47769701	41.92918698	42.99653697	46.94463748	5069.767824	4285.288458	0.242929862	0.02929045	0.081864631	C8orf33	8	145052465	145066685	+	4353	protein_coding	chromosome 8 open reading frame 33 [Source:HGNC Symbol;Acc:HGNC:26104]	-
ENSG00000184983	6641	3642	2935	6291	5083	4711	234.1140393	192.4164044	145.9353064	112.9867708	136.1193816	136.0949709	5743.716222	3864.835477	0.571982029	0.000351557	0.001861309	NDUFA6	22	42085526	42090884	-	1344	protein_coding	NADH:ubiquinone oxidoreductase subunit A6 [Source:HGNC Symbol;Acc:HGNC:7690]	-
ENSG00000022840	8819	4138	3630	4122	4236	4350	34.94322765	36.52794108	30.69614122	34.17910734	35.23041583	38.34315573	4499.954968	4745.962315	-0.076499116	0.50351161	0.678246971	RNF10	12	120533480	120577588	+	5900	protein_coding	ring finger protein 10 [Source:HGNC Symbol;Acc:HGNC:10055]	-
ENSG00000110092	12764	5602	4658	1323	1934	3013	13.69997439	20.37185577	25.97159009	60.42728055	58.26064231	60.10153908	2164.99427	6446.637433	-1.573668814	1.04E-18	4.32E-17	CCND1	11	69641087	69654474	+	4830	protein_coding	cyclin D1 [Source:HGNC Symbol;Acc:HGNC:1582]	-
ENSG00000159840	11302	4925	4636	2583	2696	3126	39.54415625	41.98479212	39.83697729	79.10420196	75.72449661	88.43568272	2959.989051	5932.965955	-1.002854262	4.80E-20	2.29E-18	ZYX	7	143381295	143391111	+	3267	protein_coding	zyxin [Source:HGNC Symbol;Acc:HGNC:13200]	-
ENSG00000225733	7247	3262	2559	4562	4842	6782	44.2022445	47.72303318	54.69987377	32.102115	31.74280134	30.89480979	5650.289127	3650.852798	0.630075602	4.48E-08	5.34E-07	FGD5-AS1	3	14920347	14948424	-	5162	lncRNA	FGD5 antisense RNA 1 [Source:HGNC Symbol;Acc:HGNC:40410]	-
ENSG00000141756	6322	2981	2634	6016	5578	5687	70.41772279	66.41510613	55.41111309	33.83101157	35.04357283	38.41635163	6132.389813	3422.47374	0.841899361	9.62E-12	1.94E-10	FKBP10	17	41812680	41823217	+	4273	protein_coding	FKBP prolyl isomerase 10 [Source:HGNC Symbol;Acc:HGNC:18169]	-
ENSG00000120889	7603	3306	2789	4563	4949	5939	45.55329379	50.25751163	49.35397517	34.70089288	33.14701448	34.69317354	5429.291822	3835.127568	0.50143496	1.06E-06	9.76E-06	TNFRSF10B	8	23020133	23069031	-	5010	protein_coding	TNF receptor superfamily member 10b [Source:HGNC Symbol;Acc:HGNC:11905]	-
ENSG00000152102	9164	4080	3254	3592	4025	5024	33.0555069	37.67797817	38.48545462	38.55484106	37.70855663	37.31223296	4431.407638	4608.174357	-0.056489702	0.601546235	0.757250372	FAM168B	2	131047876	131093460	-	5435	protein_coding	family with sequence similarity 168 member B [Source:HGNC Symbol;Acc:HGNC:27016]	-
ENSG00000101367	8725	3682	2785	4133	4328	5472	80.68509629	85.9467345	88.92287635	77.87170708	72.19114887	67.74532244	4887.730004	4165.791273	0.229817995	0.034514796	0.093504147	MAPRE1	20	32819954	32850405	+	2562	protein_coding	microtubule associated protein RP/EB family member 1 [Source:HGNC Symbol;Acc:HGNC:6890]	-
ENSG00000008853	8940	4132	3507	4350	4031	4156	33.06514299	31.16794425	26.29639315	31.06740723	31.54377845	33.21567729	4446.928214	4707.142677	-0.082028352	0.489019677	0.666614024	RHOBTB2	8	22987417	23020199	+	6580	protein_coding	Rho related BTB domain containing 2 [Source:HGNC Symbol;Acc:HGNC:18756]	-
ENSG00000109685	10839	4897	3779	2753	3098	3746	6.951756499	7.957634095	7.874003624	12.51307074	12.41911638	11.89026217	3368.847282	5444.720266	-0.692719122	1.10E-10	1.95E-09	NSD2	4	1871393	1982207	+	19807	protein_coding	nuclear receptor binding SET domain protein 2 [Source:HGNC Symbol;Acc:HGNC:12766]	HMG
ENSG00000123143	8966	3865	3630	3947	4182	4515	42.85980932	46.193551	40.81129351	44.51108553	42.15070659	49.11520166	4465.386893	4668.682282	-0.063997661	0.568325182	0.731416498	PKN1	19	14433053	14471867	+	4606	protein_coding	protein kinase N1 [Source:HGNC Symbol;Acc:HGNC:9405]	-
ENSG00000071539	10002	4243	3375	3517	3646	4316	52.99954701	55.88955681	54.14030805	68.9085296	64.2162697	63.37234311	4039.405121	4868.640291	-0.269938013	0.008050685	0.028241135	TRIP13	5	892884	919357	+	3319	protein_coding	thyroid hormone receptor interactor 13 [Source:HGNC Symbol;Acc:HGNC:12307]	-
ENSG00000143569	9358	3975	3284	3956	4040	4452	26.37110805	27.39477088	24.70396982	28.51947191	26.61224305	27.27730389	4395.233573	4615.873385	-0.071167497	0.492657462	0.668953007	UBAP2L	1	154220179	154271510	+	7503	protein_coding	ubiquitin associated protein 2 like [Source:HGNC Symbol;Acc:HGNC:29877]	-
ENSG00000176170	6834	2991	2865	5571	5400	5402	63.09735227	62.2136883	50.92980977	35.38663731	34.02253292	40.43233302	5810.049624	3621.093427	0.682496485	6.32E-08	7.34E-07	SPHK1	17	76376584	76387860	+	4416	protein_coding	sphingosine kinase 1 [Source:HGNC Symbol;Acc:HGNC:11240]	-
ENSG00000135506	7200	3096	2869	5582	5236	5059	54.01201029	51.53643338	40.74784881	31.85072698	30.08664173	34.59053317	5645.261314	3724.805468	0.599928313	4.56E-06	3.71E-05	OS9	12	57693955	57721557	+	5169	protein_coding	OS9 endoplasmic reticulum lectin [Source:HGNC Symbol;Acc:HGNC:16994]	-
ENSG00000069011	10643	4707	4551	3266	2984	2871	47.45831954	44.10717134	34.72712781	70.7044228	68.69302268	82.40037907	3245.136969	5699.179631	-0.812481631	4.17E-09	5.88E-08	PITX1	5	135027734	135034813	-	3442	protein_coding	paired like homeodomain 1 [Source:HGNC Symbol;Acc:HGNC:9004]	Homeobox
ENSG00000116584	8165	3796	3316	4309	4458	4933	23.54101517	24.77438996	22.43361724	20.39347456	20.82797989	22.57300685	4835.295153	4359.990275	0.149725768	0.15685366	0.305420423	ARHGEF2	1	155946851	156007070	-	9155	protein_coding	Rho/Rac guanine nucleotide exchange factor 2 [Source:HGNC Symbol;Acc:HGNC:682]	-
ENSG00000153395	9532	4346	3750	3603	3695	4022	27.83117429	29.03326806	25.86120949	33.66182408	33.71547199	36.09314573	3998.749218	5001.500007	-0.322673006	0.002189341	0.009280033	LPCAT1	5	1456480	1523962	-	6475	protein_coding	lysophosphatidylcholine acyltransferase 1 [Source:HGNC Symbol;Acc:HGNC:25718]	-
ENSG00000187840	7961	3663	3230	4849	4619	4545	275.5983123	267.046287	215.029356	206.8608652	209.0901341	228.7457797	4977.476617	4235.282367	0.233114115	0.061794224	0.149874106	EIF4EBP1	8	38030534	38060365	+	880	protein_coding	eukaryotic translation initiation factor 4E binding protein 1 [Source:HGNC Symbol;Acc:HGNC:3288]	-
ENSG00000204308	8520	4197	3490	4771	4031	3850	211.7349459	181.9743329	142.2274267	172.8657934	187.0657794	192.9899755	4509.014332	4651.913483	-0.044935419	0.754750293	0.864138162	RNF5	6	32178405	32180793	+	1127	protein_coding	ring finger protein 5 [Source:HGNC Symbol;Acc:HGNC:10068]	-
ENSG00000140443	9665	4215	3311	3430	3668	4551	12.30572582	13.38617979	13.59125144	15.85262974	15.18738304	14.80125339	4088.316484	4770.838655	-0.223044854	0.031852702	0.087541148	IGF1R	15	98648539	98964530	+	13941	protein_coding	insulin like growth factor 1 receptor [Source:HGNC Symbol;Acc:HGNC:5465]	-
ENSG00000126934	7804	3283	3071	5190	4741	4727	49.57637426	46.06717401	37.58655336	34.0808963	31.49564738	36.55219136	5207.702838	3992.011541	0.383494156	0.003068594	0.012415724	MAP2K2	19	4090321	4124129	-	5236	protein_coding	mitogen-activated protein kinase kinase 2 [Source:HGNC Symbol;Acc:HGNC:6842]	-
ENSG00000172009	7220	3105	3098	5555	4945	4868	37.43938218	33.90198428	27.31081603	22.24683076	21.01737473	26.01670077	5465.29145	3838.134495	0.510191418	0.000268035	0.001468227	THOP1	19	2785503	2815807	+	7421	protein_coding	thimet oligopeptidase 1 [Source:HGNC Symbol;Acc:HGNC:11793]	-
ENSG00000067182	10155	4586	4050	3607	3157	3220	45.04542239	40.10451931	33.47340485	57.97900959	57.51893346	63.0210657	3546.63822	5337.417615	-0.589779049	4.51E-06	3.67E-05	TNFRSF1A	12	6328757	6342114	-	4005	protein_coding	TNF receptor superfamily member 1A [Source:HGNC Symbol;Acc:HGNC:11916]	-
ENSG00000078808	8012	3692	3351	4955	4499	4238	52.2293335	48.23930368	37.18529871	38.60984951	39.08451887	44.01203515	4876.060076	4311.157044	0.177803324	0.199261621	0.362275688	SDF4	1	1216908	1232067	-	4745	protein_coding	stromal cell derived factor 4 [Source:HGNC Symbol;Acc:HGNC:24188]	-
ENSG00000184007	10886	4746	2882	2563	3030	4601	19.11008391	22.98110084	28.55654871	37.10809511	35.53971776	26.77528873	3537.817979	4978.798599	-0.493287266	0.002415503	0.010084322	PTP4A2	1	31906421	31944856	-	6708	protein_coding	protein tyrosine phosphatase 4A2 [Source:HGNC Symbol;Acc:HGNC:9635]	-
ENSG00000204590	8919	4041	3371	4283	3936	4147	24.77649591	23.16120297	19.96941503	23.58817373	23.47755755	24.29834877	4383.032609	4606.160857	-0.071774534	0.533792676	0.703485766	GNL1	6	30541377	30557174	-	8646	protein_coding	G protein nucleolar 1 (putative) [Source:HGNC Symbol;Acc:HGNC:4413]	-
ENSG00000178982	8499	3731	3619	4757	4127	3888	85.03397538	75.04262418	57.8528935	69.45659744	66.98180298	80.6072515	4552.059355	4533.597892	0.005975625	0.967633153	0.983694	EIF3K	19	38619082	38636955	+	2798	protein_coding	eukaryotic translation initiation factor 3 subunit K [Source:HGNC Symbol;Acc:HGNC:24656]	-
ENSG00000146670	9691	4557	3923	3344	3370	3721	42.87433137	43.9516521	39.71277714	56.80492991	58.67895525	62.67229493	3685.052879	5188.251736	-0.493271817	3.19E-06	2.69E-05	CDCA5	11	65066300	65084164	-	3901	protein_coding	cell division cycle associated 5 [Source:HGNC Symbol;Acc:HGNC:14626]	-
ENSG00000099800	7041	2892	3036	5938	5117	4578	178.4817901	156.4528032	114.5431191	96.75522059	87.30201371	113.7055558	5583.489212	3698.860433	0.594257532	0.000220201	0.001234697	TIMM13	19	2425625	2427586	-	1664	protein_coding	translocase of inner mitochondrial membrane 13 [Source:HGNC Symbol;Acc:HGNC:11816]	-
ENSG00000164040	7673	3583	2762	4645	4455	5470	50.22120532	48.99630549	49.22981874	37.92738977	38.90634865	37.20928166	5126.514798	3938.388328	0.380288552	0.000105054	0.000640183	PGRMC2	4	128269237	128288829	-	4626	protein_coding	progesterone receptor membrane component 2 [Source:HGNC Symbol;Acc:HGNC:16089]	-
ENSG00000065518	6868	3747	2938	5900	4764	4365	157.2152899	129.1304707	96.82032014	83.66800215	100.2763956	97.54853668	5369.026244	3944.354756	0.445157379	0.005590361	0.020734042	NDUFB4	3	120596328	120602507	+	1877	protein_coding	NADH:ubiquinone oxidoreductase subunit B4 [Source:HGNC Symbol;Acc:HGNC:7699]	-
ENSG00000113645	9555	4214	3734	2955	3501	4487	14.66818464	17.67767747	18.54020149	21.6838262	21.00804636	23.09507596	3827.64113	4948.483183	-0.370137844	0.002236406	0.009443392	WWC1	5	168291651	168472303	+	10076	protein_coding	WW and C2 domain containing 1 [Source:HGNC Symbol;Acc:HGNC:29435]	-
ENSG00000114302	9809	3982	2923	3070	3558	5103	23.03802597	27.15982979	31.87659711	33.65254904	30.01099514	27.33140148	4083.686059	4527.532967	-0.149303625	0.285125215	0.467537463	PRKAR2A	3	48744597	48847874	-	6665	protein_coding	protein kinase cAMP-dependent type II regulatory subunit alpha [Source:HGNC Symbol;Acc:HGNC:9391]	-
ENSG00000145555	10574	4163	3324	2842	3249	4254	10.16627416	11.82229161	12.66702789	17.29272334	14.95603276	14.8157949	3617.319238	4912.55488	-0.442030446	0.000376766	0.001979535	MYO10	5	16661907	16936288	-	13982	protein_coding	myosin X [Source:HGNC Symbol;Acc:HGNC:7593]	-
ENSG00000168958	9162	4379	3321	4041	3435	4052	32.86402683	28.41665008	27.43095071	34.06501282	35.76672076	33.65324908	4072.863552	4751.127055	-0.222378355	0.048808087	0.123862092	MFF	2	227325151	227357836	+	6150	protein_coding	mitochondrial fission factor [Source:HGNC Symbol;Acc:HGNC:24858]	-
ENSG00000125977	8978	4046	2494	3638	3489	5739	71.18834344	69.44826075	93.48069103	80.31786149	79.51413221	60.80913697	4467.232385	4210.091371	0.085067282	0.572206206	0.734609461	EIF2S2	20	34088309	34112243	-	2556	protein_coding	eukaryotic translation initiation factor 2 subunit beta [Source:HGNC Symbol;Acc:HGNC:3266]	-
ENSG00000104852	8348	3817	3509	4270	4162	4243	45.59508507	45.20707867	37.7140076	40.75293943	40.93403609	46.68740355	4493.853009	4488.894927	0.001900559	0.987472705	0.993702345	SNRNP70	19	49085419	49108605	+	4684	protein_coding	small nuclear ribonucleoprotein U1 subunit 70 [Source:HGNC Symbol;Acc:HGNC:11150]	-
ENSG00000117395	9313	4492	3979	3581	3245	3705	50.29668812	46.36219415	43.3174395	59.8013536	63.36465411	69.63622271	3721.094919	5125.405432	-0.461468418	5.54E-05	0.000357494	EBNA1BP2	1	43164175	43270936	-	3561	protein_coding	EBNA1 binding protein 2 [Source:HGNC Symbol;Acc:HGNC:15531]	-
ENSG00000137210	8585	4060	4000	4048	3768	3848	42.04857226	39.81400407	33.27249058	40.76968849	42.3554243	51.77223812	4138.549048	4848.90762	-0.228017189	0.090765254	0.201739342	TMEM14B	6	10747759	10852753	+	4815	protein_coding	transmembrane protein 14B [Source:HGNC Symbol;Acc:HGNC:21384]	-
ENSG00000106636	7897	4029	3222	4378	4229	4537	59.06908084	58.041196	50.95569531	48.71166082	54.59513899	54.16717549	4651.002527	4357.883084	0.094352166	0.40373025	0.590910772	YKT6	7	44200968	44214294	+	3707	protein_coding	YKT6 v-SNARE homolog [Source:HGNC Symbol;Acc:HGNC:16959]	-
ENSG00000171490	7963	3175	2246	3732	4138	7035	30.29193267	34.16567821	47.53231282	29.5493823	25.88220843	22.71544756	5151.632095	3594.830475	0.518555144	0.0015773	0.006977987	RSL1D1	16	11833850	11851580	-	6162	protein_coding	ribosomal L1 domain containing 1 [Source:HGNC Symbol;Acc:HGNC:24534]	-
ENSG00000114850	8837	3663	2881	3862	3790	5237	41.74647513	41.67359477	47.12263999	43.6715635	39.76644002	38.80404494	4509.167009	4222.448059	0.094247643	0.396721436	0.583680704	SSR3	3	156540140	156555184	-	4627	protein_coding	signal sequence receptor subunit 3 [Source:HGNC Symbol;Acc:HGNC:11325]	-
ENSG00000149485	10971	5272	4295	2387	2497	2824	11.67263059	12.42078593	11.49530535	24.5272513	25.89190333	26.17011849	2717.360811	5847.939415	-1.105536094	4.23E-27	3.77E-25	FADS1	11	61799627	61829318	-	10228	protein_coding	fatty acid desaturase 1 [Source:HGNC Symbol;Acc:HGNC:3574]	-
ENSG00000183010	8361	3407	3270	4424	4231	4525	76.67006533	74.58782659	65.27829396	66.24533211	59.30005572	70.6130005	4665.207949	4226.174341	0.142548336	0.228977261	0.400524397	PYCR1	17	81932384	81942412	-	2886	protein_coding	pyrroline-5-carboxylate reductase 1 [Source:HGNC Symbol;Acc:HGNC:9721]	-
ENSG00000123374	9327	4050	3628	3708	3579	3922	47.71250589	46.84555748	42.00873342	54.86821367	52.33831988	58.16824728	3962.815575	4798.748836	-0.276138305	0.011334897	0.037642657	CDK2	12	55966781	55972789	+	3887	protein_coding	cyclin dependent kinase 2 [Source:HGNC Symbol;Acc:HGNC:1771]	-
ENSG00000070614	9800	4442	3907	2897	3263	3904	15.23614229	17.45652564	17.09132887	23.56345361	23.46266457	25.60331117	3534.390039	5156.290135	-0.544452486	6.51E-07	6.19E-06	NDST1	5	150485818	150558211	+	9510	protein_coding	N-deacetylase and N-sulfotransferase 1 [Source:HGNC Symbol;Acc:HGNC:7680]	-
ENSG00000167522	6861	3225	2500	4280	4891	6405	10.96264333	12.74334352	13.65620875	8.034248828	8.29609062	7.978802637	5446.432347	3543.638046	0.620257814	9.33E-08	1.05E-06	ANKRD11	16	89267630	89490561	-	19527	protein_coding	ankyrin repeat domain 11 [Source:HGNC Symbol;Acc:HGNC:21316]	-
ENSG00000099622	8770	3752	2979	3969	4170	4487	31.17346559	33.31610745	29.33590926	31.49125174	29.59641236	29.15417045	4460.340952	4289.979016	0.055503261	0.602607329	0.757829552	CIRBP	19	1259384	1274880	+	6368	protein_coding	cold inducible RNA binding protein [Source:HGNC Symbol;Acc:HGNC:1982]	-
ENSG00000074696	9071	3666	2760	3596	3876	5149	25.35336102	27.7980184	30.21887182	29.23865345	25.95855844	24.2466162	4415.160462	4207.223122	0.068821833	0.56850603	0.731602023	HACD3	15	65530418	65578349	+	7094	protein_coding	3-hydroxyacyl-CoA dehydratase 3 [Source:HGNC Symbol;Acc:HGNC:24175]	-
ENSG00000131389	6835	3106	2410	5330	5006	5351	32.29756539	30.85656901	26.99087882	18.93509287	18.90237094	18.19641437	5554.569036	3452.703966	0.685518173	7.50E-10	1.19E-08	SLC6A6	3	14402576	14489349	+	8254	protein_coding	solute carrier family 6 member 6 [Source:HGNC Symbol;Acc:HGNC:11052]	-
ENSG00000103423	7664	3573	3030	4758	4364	4620	33.65508116	31.3996754	27.20242848	24.78380845	25.38232926	26.70515059	4869.958205	4057.786513	0.263375195	0.023590277	0.068666648	DNAJA3	16	4425805	4456775	+	7071	protein_coding	DnaJ heat shock protein family (Hsp40) member A3 [Source:HGNC Symbol;Acc:HGNC:11808]	-
ENSG00000183431	10569	4585	3597	2915	3016	3294	37.44119087	39.40548198	35.21877018	62.0627958	59.14563345	57.56754787	3257.70577	5196.959173	-0.674435462	1.41E-10	2.45E-09	SF3A3	1	37956975	37990075	-	3894	protein_coding	splicing factor 3a subunit 3 [Source:HGNC Symbol;Acc:HGNC:10767]	-
ENSG00000188636	9394	4254	3509	3227	3431	4160	29.78426286	32.21238053	31.96102645	39.63919169	39.43280119	40.35500982	3800.980016	4831.320863	-0.345902816	0.0005881	0.002936883	RTL6	22	44492583	44498233	-	5419	protein_coding	retrotransposon Gag like 6 [Source:HGNC Symbol;Acc:HGNC:13343]	-
ENSG00000087191	8050	3525	3546	4223	4148	4479	49.3612145	49.31939212	43.57980823	43.01767944	41.38053769	51.64516686	4544.337255	4345.741708	0.065010855	0.597661153	0.754273419	PSMC5	17	63827152	63832026	+	4279	protein_coding	proteasome 26S subunit, ATPase 5 [Source:HGNC Symbol;Acc:HGNC:9552]	-
ENSG00000259956	9303	4042	3754	3431	3324	3999	25.90642202	25.53065431	25.13492648	32.11412417	30.65175037	35.31890126	3786.470066	4850.272344	-0.3568596	0.000783118	0.003763457	RBM15B	3	51391285	51397908	+	6624	protein_coding	RNA binding motif protein 15B [Source:HGNC Symbol;Acc:HGNC:24303]	-
ENSG00000167548	9780	4236	3599	2557	3283	4381	6.243121708	8.153727034	8.903972782	10.91682307	10.38721875	10.94911755	3563.291888	4932.333438	-0.468828427	0.000617812	0.003065486	KMT2D	12	49018975	49059774	-	20485	protein_coding	lysine methyltransferase 2D [Source:HGNC Symbol;Acc:HGNC:7133]	-
ENSG00000088826	6504	2947	2647	5600	5078	5053	95.07412262	87.69628738	71.41066783	50.48253733	50.24891491	55.99566916	5590.107465	3446.839784	0.697847442	6.61E-08	7.65E-07	SMOX	20	4120980	4187747	+	2946	protein_coding	spermine oxidase [Source:HGNC Symbol;Acc:HGNC:15862]	-
ENSG00000153071	10603	4544	3519	2350	2794	3995	15.23092936	18.42040419	21.55335203	31.41764631	29.57802128	28.41868686	3180.304021	5151.09955	-0.69567529	2.99E-07	3.03E-06	DAB2	5	39371675	39462300	-	7717	protein_coding	DAB adaptor protein 2 [Source:HGNC Symbol;Acc:HGNC:2662]	-
ENSG00000103275	8005	3644	3396	4466	4053	4212	23.37978556	21.58304025	18.35480033	19.15885208	19.15898185	22.15213986	4516.001304	4312.898274	0.066712104	0.596910497	0.753783808	UBE2I	16	1308880	1327018	+	9554	protein_coding	ubiquitin conjugating enzyme E2 I [Source:HGNC Symbol;Acc:HGNC:12485]	-
ENSG00000204387	12309	5610	3642	1629	2030	2548	45.23914759	57.34605923	58.90229951	156.279655	156.469049	126.0258017	2171.185043	5899.283888	-1.442269496	2.30E-25	1.71E-23	SNHG32	6	31834608	31839766	+	1801	lncRNA	small nucleolar RNA host gene 32 [Source:HGNC Symbol;Acc:HGNC:19078]	-
ENSG00000248527	5723	4084	2066	4478	5187	6222	328.8849642	387.5166704	380.3902999	192.1631101	301.2436604	189.0673101	5575.907461	3469.584521	0.684812628	4.60E-05	0.000302951	MTATP6P1	1	633696	634376	+	681	unprocessed_pseudogene	MT-ATP6 pseudogene 1 [Source:HGNC Symbol;Acc:HGNC:44575]	-
ENSG00000103342	6654	2691	2166	4952	4975	6319	30.75219023	31.42698467	32.66504561	18.89141795	16.78345495	16.76023359	5702.518388	3152.666101	0.853965214	1.20E-15	3.81E-14	GSPT1	16	11868128	11916082	-	8054	protein_coding	G1 to S phase transition 1 [Source:HGNC Symbol;Acc:HGNC:4621]	-
ENSG00000088986	8163	4191	3329	4294	3905	3863	73.27456745	67.78388766	54.8725861	63.6835644	71.82591	70.78336694	4287.09653	4513.819346	-0.074162944	0.568700255	0.731710291	DYNLL1	12	120469850	120498493	+	2931	protein_coding	dynein light chain LC8-type 1 [Source:HGNC Symbol;Acc:HGNC:15476]	-
ENSG00000132382	9721	3912	3657	3439	3261	3662	27.72920614	26.746704	24.57893707	35.83459884	31.67935711	36.74146079	3660.787184	4827.748163	-0.399424807	0.00039153	0.002050084	MYBBP1A	17	4538897	4555631	-	6203	protein_coding	MYB binding protein 1a [Source:HGNC Symbol;Acc:HGNC:7546]	-
ENSG00000105568	7793	3561	3292	4746	4292	3902	32.0214339	29.45689502	21.91491567	24.03831717	24.12999701	27.67572882	4614.971985	4197.200089	0.137033537	0.346459194	0.533522541	PPP2R1A	19	52190048	52229518	+	7413	protein_coding	protein phosphatase 2 scaffold subunit Aalpha [Source:HGNC Symbol;Acc:HGNC:9302]	-
ENSG00000123064	9008	3949	3715	4074	3583	3254	40.23781313	35.99766782	26.7528707	40.6750472	39.1717281	45.7191725	3893.372901	4746.896621	-0.286023433	0.054808489	0.135889887	DDX54	12	113157174	113185479	-	5064	protein_coding	DEAD-box helicase 54 [Source:HGNC Symbol;Acc:HGNC:20084]	-
ENSG00000233927	5735	3561	2564	5934	5358	4410	140.0630654	128.6450282	86.64712789	61.88648985	84.41513349	75.40850038	5621.314133	3507.201179	0.681057818	7.25E-05	0.000456646	RPS28	19	8321158	8323340	+	2119	protein_coding	ribosomal protein S28 [Source:HGNC Symbol;Acc:HGNC:10418]	-
ENSG00000161800	9440	3656	2445	3161	3700	5133	35.23509673	41.95337542	47.62793296	48.10711466	40.92883774	33.95908922	4180.920766	4119.911346	0.020314628	0.893227754	0.943284212	RACGAP1	12	49976923	50033136	-	4487	protein_coding	Rac GTPase activating protein 1 [Source:HGNC Symbol;Acc:HGNC:9804]	-
ENSG00000112514	8046	3536	3289	4728	4179	3753	126.0525616	113.3341498	83.28988631	98.07099448	94.68010195	109.2607757	4519.022468	4229.61704	0.095470751	0.523046859	0.694527925	CUTA	6	33416442	33418317	-	1876	protein_coding	cutA divalent cation tolerance homolog [Source:HGNC Symbol;Acc:HGNC:21101]	-
ENSG00000117399	10786	4709	4282	2376	2541	2782	59.06435989	64.2536706	57.56727711	122.5817521	117.5655307	132.6331019	2716.911341	5599.190274	-1.043182332	1.05E-21	5.84E-20	CDC20	1	43358981	43363203	+	2012	protein_coding	cell division cycle 20 [Source:HGNC Symbol;Acc:HGNC:1723]	-
ENSG00000170445	8116	3732	3396	4284	3881	4044	28.46275231	26.22921459	22.36547238	24.65220741	24.90240656	28.11391395	4330.503368	4364.84556	-0.011121827	0.928708854	0.962049347	HARS	5	140673904	140691537	-	7528	protein_coding	histidyl-tRNA synthetase [Source:HGNC Symbol;Acc:HGNC:4816]	-
ENSG00000122203	9170	4282	3749	3463	3266	3458	45.44860783	43.60120435	37.77744475	55.02040362	56.44000048	61.30695298	3608.242734	4915.241218	-0.445792339	0.000116815	0.000703463	KIAA1191	5	176346062	176361807	-	3811	protein_coding	KIAA1191 [Source:HGNC Symbol;Acc:HGNC:29209]	-
ENSG00000100029	8252	3898	3158	3942	3957	4179	43.5525078	44.47099122	38.43336545	41.68138197	43.25244225	43.47452757	4273.631789	4339.582643	-0.022060408	0.838157885	0.91351249	PES1	22	30576625	30607083	-	4527	protein_coding	pescadillo ribosomal biogenesis factor 1 [Source:HGNC Symbol;Acc:HGNC:8848]	-
ENSG00000124226	8012	3532	3119	4218	4039	4446	48.64343047	47.38115955	42.6802127	42.24204195	40.90821854	44.81869354	4490.814525	4143.222341	0.11630288	0.282755427	0.465131628	RNF114	20	49936336	49953885	+	4337	protein_coding	ring finger protein 114 [Source:HGNC Symbol;Acc:HGNC:13094]	-
ENSG00000100219	8075	3744	3301	4141	3942	4141	68.4000472	66.23415545	56.9371728	60.9789645	62.10967602	67.93958561	4330.426639	4318.148875	0.004361562	0.970018064	0.985437225	XBP1	22	28794555	28800597	-	3028	protein_coding	X-box binding protein 1 [Source:HGNC Symbol;Acc:HGNC:12801]	TF_bZIP
ENSG00000147224	8543	3742	3177	3900	3851	4103	74.36581779	74.69585141	65.12530425	74.47414068	71.66131729	75.48352349	4194.068721	4339.597423	-0.04943733	0.647392968	0.791633042	PRPS1	X	107628424	107651026	+	2623	protein_coding	phosphoribosyl pyrophosphate synthetase 1 [Source:HGNC Symbol;Acc:HGNC:9462]	-
ENSG00000163430	12448	4926	3499	1489	1941	2970	8.795735878	11.66318675	14.60405394	33.61734452	29.22430167	25.75417384	2216.269342	5599.986622	-1.337301334	2.17E-15	6.74E-14	FSTL1	3	120392293	120450993	-	8467	protein_coding	follistatin like 1 [Source:HGNC Symbol;Acc:HGNC:3972]	-
ENSG00000123975	7197	3597	2995	5028	4221	4233	408.2456808	348.6228861	286.0975213	267.1555345	293.3182061	303.0046928	4796.175843	3970.785292	0.272729924	0.048928122	0.124041683	CKS2	9	89311195	89316703	+	616	protein_coding	CDC28 protein kinase regulatory subunit 2 [Source:HGNC Symbol;Acc:HGNC:2000]	-
ENSG00000169504	8809	3889	2269	3209	3291	5796	35.93029694	37.48289995	54.02054523	45.09247182	43.73219594	31.65568994	4249.566076	4017.689761	0.080492609	0.641399044	0.786864593	CLIC4	1	24745382	24844321	+	4467	protein_coding	chloride intracellular channel 4 [Source:HGNC Symbol;Acc:HGNC:13518]	-
ENSG00000165629	7697	3516	2746	4397	4278	4611	95.28569432	94.3031565	83.17749878	76.25688609	76.52306498	74.14774856	4699.707115	3909.91677	0.265071579	0.013232623	0.042859856	ATP5F1C	10	7788147	7807815	+	2308	protein_coding	ATP synthase F1 subunit gamma [Source:HGNC Symbol;Acc:HGNC:833]	-
ENSG00000170876	6627	3185	2822	4646	4702	5228	65.05411858	66.97187044	60.93554048	42.42275857	44.78961002	49.23555064	5145.48576	3638.501556	0.500812861	5.14E-06	4.14E-05	TMEM43	3	14124940	14143679	+	3572	protein_coding	transmembrane protein 43 [Source:HGNC Symbol;Acc:HGNC:28472]	-
ENSG00000099875	7032	3246	2824	4939	4490	4645	47.31429515	43.75361104	37.040647	30.79771913	31.23015336	33.7088735	4993.166144	3731.440774	0.420433481	0.000557294	0.002801992	MKNK2	19	2037465	2051244	-	5221	protein_coding	MAPK interacting serine/threonine kinase 2 [Source:HGNC Symbol;Acc:HGNC:7111]	-
ENSG00000106028	6650	3417	2965	5368	4546	4190	53.96677475	46.48979168	35.06448597	30.56482723	34.50096069	37.14196297	5033.19838	3795.955515	0.407424499	0.008011608	0.028148627	SSBP1	7	141738334	141787922	+	4975	protein_coding	single stranded DNA binding protein 1 [Source:HGNC Symbol;Acc:HGNC:11317]	-
ENSG00000131507	6941	3110	2565	4810	4423	5264	41.86112744	39.15588065	38.13477799	27.6168558	27.18306894	27.8150223	5111.942397	3544.410573	0.528250113	1.96E-07	2.06E-06	NDFIP1	5	142108779	142154440	+	5747	protein_coding	Nedd4 family interacting protein 1 [Source:HGNC Symbol;Acc:HGNC:17592]	-
ENSG00000141543	8605	3692	3382	3844	3705	3811	33.26308935	32.61231494	27.4509671	34.04210613	32.08582042	36.46523401	4026.95166	4426.805544	-0.136628041	0.249799547	0.426616973	EIF4A3	17	80134369	80147151	-	5780	protein_coding	eukaryotic translation initiation factor 4A3 [Source:HGNC Symbol;Acc:HGNC:18683]	-
ENSG00000132361	9495	4136	3754	3206	3175	3268	23.23921581	23.41078048	19.71875523	31.46583517	30.10999851	33.90614521	3418.668075	4918.296419	-0.524786777	6.32E-06	5.00E-05	CLUH	17	2689386	2712663	-	6900	protein_coding	clustered mitochondria homolog [Source:HGNC Symbol;Acc:HGNC:29094]	-
ENSG00000134107	7703	3408	2728	4244	4255	4684	60.3717202	61.57039671	55.4644306	50.0961576	48.68890576	48.35359178	4656.533247	3862.067377	0.269438319	0.00899408	0.031015733	BHLHE40	3	4979437	4985323	+	3516	protein_coding	basic helix-loop-helix family member e40 [Source:HGNC Symbol;Acc:HGNC:1046]	bHLH
ENSG00000198363	5411	2459	1811	6026	4877	6413	15.03442347	12.377263	13.31859425	6.171937629	6.161528093	5.62992099	6095.523237	2688.325226	1.180386969	2.28E-24	1.57E-22	ASPH	8	61500556	61714640	-	20047	protein_coding	aspartate beta-hydroxylase [Source:HGNC Symbol;Acc:HGNC:757]	-
ENSG00000169976	8228	3579	3667	4505	3601	3375	326.5522995	265.5188048	203.6438154	272.6707655	260.5504948	331.2036081	4098.743958	4452.67032	-0.119342855	0.464510552	0.646869387	SF3B5	6	144094884	144095573	-	690	protein_coding	splicing factor 3b subunit 5 [Source:HGNC Symbol;Acc:HGNC:21083]	-
ENSG00000144021	8392	3627	3138	3888	3856	4046	40.27782741	40.63413486	34.89033633	39.74583258	37.73632371	40.50595892	4173.771208	4252.552878	-0.027208258	0.805841061	0.895833539	CIAO1	2	96266159	96274173	+	4828	protein_coding	cytosolic iron-sulfur assembly component 1 [Source:HGNC Symbol;Acc:HGNC:14280]	-
ENSG00000113048	10461	4549	3946	2934	2444	2597	22.53821181	19.09742267	16.60622023	36.73828609	35.095185	37.76962089	2830.916694	5327.392549	-0.912496363	1.44E-12	3.23E-11	MRPS27	5	72219409	72320646	-	6511	protein_coding	mitochondrial ribosomal protein S27 [Source:HGNC Symbol;Acc:HGNC:14512]	-
ENSG00000062716	7840	3378	2638	3965	3866	5216	28.93384385	28.69716557	31.68400123	26.15563979	24.7568189	23.98633701	4569.963716	3832.332059	0.253505106	0.016447041	0.051272288	VMP1	17	59707192	59842255	+	6854	protein_coding	vacuole membrane protein 1 [Source:HGNC Symbol;Acc:HGNC:29559]	-
ENSG00000125817	8264	3660	3157	4179	3849	3783	72.32385555	67.75967623	54.49856128	65.3861627	63.61544028	68.07850016	4198.02394	4251.91742	-0.018585334	0.883468966	0.937823163	CENPB	20	3783851	3786740	-	2890	protein_coding	centromere protein B [Source:HGNC Symbol;Acc:HGNC:1852]	-
ENSG00000113558	6323	2871	2136	5315	4601	5625	20.8154309	18.32941407	18.33767033	11.32117913	11.29243455	10.4234043	5480.306725	3149.705452	0.798410755	3.06E-13	7.43E-12	SKP1	5	134148935	134177038	-	12771	protein_coding	S-phase kinase associated protein 1 [Source:HGNC Symbol;Acc:HGNC:10899]	-
ENSG00000230202	9421	3555	4035	3625	3336	2899	382.5046428	358.0708392	254.6340119	454.4771441	376.7389803	530.5159402	3521.575871	4818.525959	-0.452457006	0.006095032	0.022320079	AL450405.1	6	117998975	117999448	+	474	processed_pseudogene	ribosomal protein L29 (RPL29) pseudogene	-
ENSG00000124588	7138	3244	2933	4656	4423	4458	20.14824964	19.46953159	16.05846069	14.12170837	14.09864743	15.81476027	4803.931442	3799.496362	0.338676963	0.00594272	0.021833775	NQO2	6	2987987	3028869	+	11558	protein_coding	N-ribosyldihydronicotinamide:quinone reductase 2 [Source:HGNC Symbol;Acc:HGNC:7856]	-
ENSG00000134250	10421	4329	3165	2129	2904	3867	5.342879808	7.41328279	8.078177884	11.95626362	10.91087503	9.896910794	3099.782724	4874.713195	-0.653373404	1.83E-05	0.000130793	NOTCH2	1	119911553	120100779	-	19930	protein_coding	notch receptor 2 [Source:HGNC Symbol;Acc:HGNC:7882]	-
ENSG00000184575	9411	3430	2080	3047	3113	5733	20.81940986	21.63661381	32.60749224	29.39801976	23.53760843	17.70865161	4101.891618	3860.399765	0.086769357	0.650560595	0.793914987	XPOT	12	64404392	64451125	+	7320	protein_coding	exportin for tRNA [Source:HGNC Symbol;Acc:HGNC:12826]	-
ENSG00000143314	7705	3642	3168	4198	4005	4064	123.8738893	120.2137297	99.82298114	103.9432581	107.9318282	116.4792889	4351.705151	4154.862993	0.067046949	0.578576646	0.739549954	MRPL24	1	156737303	156741590	-	1695	protein_coding	mitochondrial ribosomal protein L24 [Source:HGNC Symbol;Acc:HGNC:14037]	-
ENSG00000088367	8596	3883	3349	3172	3512	4263	16.39624355	18.46630062	18.34281609	20.31392909	20.1581571	21.57011835	3843.221767	4481.540013	-0.221298364	0.038277662	0.101789584	EPB41L1	20	36091504	36232799	+	9676	protein_coding	erythrocyte membrane protein band 4.1 like 1 [Source:HGNC Symbol;Acc:HGNC:3378]	-
ENSG00000043143	6631	2889	2602	4861	4827	4961	24.61544033	24.86414323	20.91176608	15.35137778	14.6927058	16.41781957	5190.253183	3425.833457	0.599452424	2.18E-07	2.27E-06	JADE2	5	134524312	134583230	+	9877	protein_coding	jade family PHD finger 2 [Source:HGNC Symbol;Acc:HGNC:22984]	-
ENSG00000165458	9708	4210	3730	2942	2944	3234	22.38308842	22.78396788	20.48126867	33.76707582	32.1685652	35.36000943	3221.792356	4971.239592	-0.62582474	4.22E-09	5.95E-08	INPPL1	11	72223701	72239147	+	6574	protein_coding	inositol polyphosphate phosphatase like 1 [Source:HGNC Symbol;Acc:HGNC:6080]	-
ENSG00000275023	8764	3946	3382	3484	3567	3609	12.83551678	13.36757206	11.06780736	14.76127682	14.60039301	15.52512173	3777.33813	4549.195392	-0.26833203	0.018246441	0.055868518	MLLT6	17	38705273	38729795	+	13576	protein_coding	MLLT6, PHD finger containing [Source:HGNC Symbol;Acc:HGNC:7138]	-
ENSG00000126012	8485	3723	3291	3567	3599	4075	20.44302572	20.98157687	19.44057813	22.23208815	21.42926892	23.50153053	3965.31862	4375.609266	-0.141929965	0.170587693	0.324556108	KDM5C	X	53191321	53225422	-	8727	protein_coding	lysine demethylase 5C [Source:HGNC Symbol;Acc:HGNC:11114]	-
ENSG00000115234	7442	3177	3138	4582	4171	4223	60.8368202	56.33338179	46.67367525	45.17388381	42.36438335	51.91472516	4607.549762	3921.639383	0.232782664	0.079766185	0.182412888	SNX17	2	27370496	27377535	+	3767	protein_coding	sorting nexin 17 [Source:HGNC Symbol;Acc:HGNC:14979]	-
ENSG00000115380	7563	3293	2521	3660	4036	5528	46.20337026	51.82722313	58.08982954	43.64887093	41.75000714	39.65442114	4617.622098	3698.740159	0.319806	0.007361402	0.026163813	EFEMP1	2	55865967	55924139	-	3962	protein_coding	EGF containing fibulin extracellular matrix protein 1 [Source:HGNC Symbol;Acc:HGNC:3218]	-
ENSG00000167747	7726	3374	3157	4301	4122	3902	66.06814117	64.40874619	49.89412465	54.25798893	52.05230629	60.42594148	4384.250253	4052.831881	0.113466728	0.394008747	0.581032498	C19orf48	19	50797704	50804929	-	3256	protein_coding	chromosome 19 open reading frame 48 [Source:HGNC Symbol;Acc:HGNC:29667]	-
ENSG00000168610	8416	3784	3213	3525	3626	4014	20.00744698	20.93507712	18.96485028	21.83859143	21.57028751	22.72319928	3940.932277	4350.416694	-0.142579212	0.165654809	0.317381689	STAT3	17	42313324	42388568	-	8812	protein_coding	signal transducer and activator of transcription 3 [Source:HGNC Symbol;Acc:HGNC:11364]	STAT
ENSG00000182446	7690	3366	3053	4268	3948	4248	22.37603217	21.0547468	18.53884495	18.43195282	17.72331807	19.94397264	4413.38112	3995.301674	0.143689366	0.215734736	0.383723006	NPLOC4	17	81556887	81648465	-	9540	protein_coding	NPL4 homolog, ubiquitin recognition factor [Source:HGNC Symbol;Acc:HGNC:18261]	-
ENSG00000164442	8161	3434	2805	3329	3878	4953	64.96392117	76.98045123	80.45744938	72.80951812	67.3024663	68.205202	4255.309413	3985.822046	0.094141116	0.425091242	0.61096333	CITED2	6	139371807	139374648	-	2563	protein_coding	Cbp/p300 interacting transactivator with Glu/Asp rich carboxy-terminal domain 2 [Source:HGNC Symbol;Acc:HGNC:1987]	-
ENSG00000160679	8222	3826	3268	3667	3649	3924	32.60584239	33.00445688	29.04377147	33.42322332	34.16659766	36.20701827	3974.715244	4358.638525	-0.132813715	0.219168648	0.388134264	CHTOP	1	153633982	153646306	+	5625	protein_coding	chromatin target of PRMT1 [Source:HGNC Symbol;Acc:HGNC:24511]	-
ENSG00000116679	11426	5129	3249	1467	2051	3234	9.319592091	13.25399074	17.10197641	33.18542266	32.72440374	25.71832618	2331.887025	5385.343123	-1.207429648	4.63E-11	8.66E-10	IVNS1ABP	1	185296388	185317273	-	7873	protein_coding	influenza virus NS1A binding protein [Source:HGNC Symbol;Acc:HGNC:16951]	-
ENSG00000172531	8292	3498	3514	3962	3704	3577	74.75010124	71.08574252	56.17663889	71.52254353	66.28104882	82.60860142	3997.901881	4362.038982	-0.125641801	0.362997823	0.551116546	PPP1CA	11	67398183	67421183	-	2651	protein_coding	protein phosphatase 1 catalytic subunit alpha [Source:HGNC Symbol;Acc:HGNC:9281]	-
ENSG00000110651	5466	2595	2296	5721	5249	5213	38.69898222	36.11755813	29.35315701	16.90376966	17.62938696	19.35199208	5749.962948	2974.354504	0.951529836	1.87E-13	4.67E-12	CD81	11	2376177	2397419	+	7394	protein_coding	CD81 molecule [Source:HGNC Symbol;Acc:HGNC:1701]	-
ENSG00000176907	4530	2031	1161	4697	5410	8654	128.4440221	150.4890198	196.9925147	56.63408413	55.77961502	39.55958749	6498.257691	2075.033721	1.645655978	8.48E-22	4.79E-20	TCIM	8	40153482	40155310	+	1829	protein_coding	transcriptional and immune response regulator [Source:HGNC Symbol;Acc:HGNC:1357]	-
ENSG00000104529	8538	3338	3546	4056	3732	3273	21.60426003	20.22075172	14.51198938	20.79141003	17.85665199	23.53457604	3949.148957	4358.920342	-0.142516323	0.366052831	0.554319693	EEF1D	8	143579697	143599541	-	9390	protein_coding	eukaryotic translation elongation factor 1 delta [Source:HGNC Symbol;Acc:HGNC:3211]	-
ENSG00000178252	8639	3622	3432	3612	3535	3628	34.06051953	33.90838899	28.47805352	37.24374493	34.30237775	40.325244	3818.882229	4429.621889	-0.214068798	0.076192716	0.17646725	WDR6	3	49007062	49015953	+	5304	protein_coding	WD repeat domain 6 [Source:HGNC Symbol;Acc:HGNC:12758]	-
ENSG00000147162	10433	4182	2873	1900	2461	4609	9.710809428	12.79462779	19.60866539	24.37796117	21.46634533	18.29631609	3076.641967	4685.787399	-0.606968979	0.002370217	0.00992127	OGT	X	71533104	71575892	+	9786	protein_coding	O-linked N-acetylglucosamine (GlcNAc) transferase [Source:HGNC Symbol;Acc:HGNC:8127]	-
ENSG00000141076	8847	3983	3269	3202	3307	3834	28.59830821	30.04466886	28.50431577	36.12446179	35.7274133	36.37978547	3643.226105	4524.666209	-0.312651103	0.001613257	0.007119684	UTP4	16	69131291	69231130	+	5600	protein_coding	UTP4 small subunit processome component [Source:HGNC Symbol;Acc:HGNC:1983]	-
ENSG00000100241	9417	3878	3734	3540	2999	2874	18.73210532	16.14261937	12.65929702	22.78149615	20.60930689	24.61976146	3354.072691	4798.928618	-0.517019882	0.000423559	0.002196449	SBF1	22	50445000	50475035	-	9452	protein_coding	SET binding factor 1 [Source:HGNC Symbol;Acc:HGNC:10542]	-
ENSG00000233016	11429	4857	4749	2000	1723	1678	20.45216909	17.92292422	14.2837037	53.43231059	49.88267505	60.51147606	1922.705611	5981.717682	-1.637779598	3.71E-30	3.82E-28	SNHG7	9	136721366	136728184	-	4891	lncRNA	small nucleolar RNA host gene 7 [Source:HGNC Symbol;Acc:HGNC:28254]	-
ENSG00000135940	7961	4416	3470	4169	3384	3032	146.9455847	121.3302836	88.95970629	128.2858079	156.3241097	152.3983691	3784.262845	4629.310012	-0.2906382	0.077207628	0.17809381	COX5B	2	97646062	97648383	+	1419	protein_coding	cytochrome c oxidase subunit 5B [Source:HGNC Symbol;Acc:HGNC:2269]	-
ENSG00000091483	6784	3361	2646	4559	4275	4791	106.4528192	101.5401747	93.12220336	72.42020633	78.81853177	76.98455673	4815.000526	3649.418211	0.400221185	0.000208011	0.001174223	FH	1	241497603	241519761	-	2142	protein_coding	fumarate hydratase [Source:HGNC Symbol;Acc:HGNC:3700]	-
ENSG00000006744	8118	3738	3500	3894	3528	3621	27.81511645	25.63466958	21.53044258	26.51064692	26.81615364	31.15151538	3919.341122	4415.821927	-0.171754191	0.183377	0.341268807	ELAC2	17	12991612	13018065	-	7002	protein_coding	elaC ribonuclease Z 2 [Source:HGNC Symbol;Acc:HGNC:14198]	-
ENSG00000146007	7826	3863	2816	4074	3709	4109	119.2301262	110.4170206	100.1015074	104.7107248	113.5434118	102.6889771	4206.968808	4094.626775	0.038871441	0.731676649	0.850270264	ZMAT2	5	140698680	140706686	+	1709	protein_coding	zinc finger matrin-type 2 [Source:HGNC Symbol;Acc:HGNC:26433]	-
ENSG00000158864	8171	3974	3385	3883	3501	3444	53.09220115	48.69335105	39.19818701	51.07694276	54.57119402	57.66976902	3849.96626	4459.864879	-0.212004794	0.107094614	0.228821207	NDUFS2	1	161197104	161214395	+	3658	protein_coding	NADH:ubiquinone oxidoreductase core subunit S2 [Source:HGNC Symbol;Acc:HGNC:7708]	-
ENSG00000167863	6726	3354	2959	5115	4180	4011	79.18004091	65.82040915	51.68472893	47.60069459	52.14412628	57.07438589	4744.088595	3782.512816	0.327152964	0.031078814	0.085753428	ATP5PD	17	75038863	75046985	-	3231	protein_coding	ATP synthase peripheral stalk subunit d [Source:HGNC Symbol;Acc:HGNC:845]	-
ENSG00000109111	8532	3688	3150	3255	3638	4080	15.49308739	17.61423899	16.16540679	18.56624887	17.62991193	18.68201557	3865.190602	4304.908577	-0.155559025	0.14300019	0.284826854	SUPT6H	17	28662198	28702679	+	10508	protein_coding	SPT6 homolog, histone chaperone and transcription elongation factor [Source:HGNC Symbol;Acc:HGNC:11470]	-
ENSG00000136238	8471	3673	2914	3599	3461	4204	58.06670659	56.80167718	56.46086825	62.4836474	59.51665698	58.58158174	3964.947217	4179.074142	-0.076408715	0.444279589	0.628219209	RAC1	7	6374527	6403967	+	3100	protein_coding	Rac family small GTPase 1 [Source:HGNC Symbol;Acc:HGNC:9801]	-
ENSG00000244398	7375	3935	3124	4834	3827	3214	753.1971281	606.5612802	416.8572689	525.3519847	615.7706698	606.5117696	4257.382984	4187.933921	0.023812583	0.892096134	0.942799758	AC116533.1	11	16974693	16975013	-	321	processed_pseudogene	ribosomal protein L36a (RPL36A) pseudogene	-
ENSG00000110880	8235	3526	2663	3069	3645	5160	23.49945305	28.39047184	32.88895423	28.82775434	27.11536323	25.40728332	4134.072074	3966.889207	0.059314258	0.662010665	0.802177493	CORO1C	12	108645109	108731596	-	6532	protein_coding	coronin 1C [Source:HGNC Symbol;Acc:HGNC:2254]	-
ENSG00000119185	7428	3768	2814	4284	3838	4159	32.0855944	29.24016436	25.92919564	25.43424588	28.34286668	26.26097937	4349.914374	3990.132697	0.12462031	0.291772461	0.475026627	ITGB1BP1	2	9403475	9423547	-	6678	protein_coding	integrin subunit beta 1 binding protein 1 [Source:HGNC Symbol;Acc:HGNC:23927]	-
ENSG00000021355	8698	3690	3263	3230	3274	4104	53.01968093	54.66728111	56.07656938	65.27401608	60.83215567	66.73871796	3725.064926	4386.567196	-0.235731754	0.02191623	0.064614477	SERPINB1	6	2832332	2841959	-	3047	protein_coding	serpin family B member 1 [Source:HGNC Symbol;Acc:HGNC:3311]	-
ENSG00000095319	9104	3956	3307	3181	3191	3507	19.78612046	20.19007796	18.1581769	25.88901767	24.71300263	25.63051738	3489.693381	4576.090836	-0.391365254	0.000166023	0.000963145	NUP188	9	128947699	129007096	+	8041	protein_coding	nucleoporin 188 [Source:HGNC Symbol;Acc:HGNC:17859]	-
ENSG00000203485	9648	4225	3923	2701	2791	2956	14.23826101	14.96602321	12.97108462	23.25176922	22.36821518	25.76777219	2987.292598	5056.413796	-0.759172753	2.46E-11	4.74E-10	INF2	14	104689606	104722535	+	9488	protein_coding	inverted formin, FH2 and WH2 domain containing [Source:HGNC Symbol;Acc:HGNC:23791]	-
ENSG00000159199	7881	4009	3470	4293	3527	3062	82.11003496	68.62068046	48.75060751	68.91329559	77.00938545	82.69724121	3894.198906	4463.031616	-0.196567961	0.23595555	0.408999192	ATP5MC1	17	48892765	48895871	+	2615	protein_coding	ATP synthase membrane subunit c locus 1 [Source:HGNC Symbol;Acc:HGNC:841]	-
ENSG00000181852	7789	3697	3136	3612	3803	4185	27.65299182	29.61658099	26.67038856	27.26229612	28.42602195	29.91552549	4093.790565	4174.938865	-0.027881944	0.792047505	0.888674537	RNF41	12	56202179	56221933	-	6533	protein_coding	ring finger protein 41 [Source:HGNC Symbol;Acc:HGNC:18401]	-
ENSG00000143641	4082	1836	1745	6373	5818	6362	41.33176385	38.38203082	34.34576411	12.10317644	11.95872697	14.10138112	6566.635431	2197.13612	1.580604723	7.83E-39	1.32E-36	GALNT2	1	230057990	230282122	+	7712	protein_coding	polypeptide N-acetylgalactosaminyltransferase 2 [Source:HGNC Symbol;Acc:HGNC:4124]	-
ENSG00000113368	8080	3939	2968	3467	3493	4262	47.73044524	48.91639482	48.84212901	50.85566621	54.46278901	50.91335764	3945.841733	4237.201014	-0.102624435	0.307165431	0.491560109	LMNB1	5	126776623	126837020	+	3633	protein_coding	lamin B1 [Source:HGNC Symbol;Acc:HGNC:6637]	-
ENSG00000278259	8109	3401	3168	4110	3597	3821	15.72197734	13.99651759	12.16695436	14.18139612	13.06604739	15.09999194	4088.359462	4133.453056	-0.015913693	0.899417341	0.947107598	MYO19	17	36495633	36543435	-	13075	protein_coding	myosin XIX [Source:HGNC Symbol;Acc:HGNC:26234]	-
ENSG00000198231	9123	4031	2902	2588	3202	4332	15.19080359	19.11842079	21.16627438	24.48163928	23.7630142	21.22462779	3528.872589	4419.036294	-0.324722974	0.017835391	0.054778586	DDX42	17	63773603	63819317	+	8521	protein_coding	DEAD-box helicase 42 [Source:HGNC Symbol;Acc:HGNC:18676]	-
ENSG00000051108	8237	3687	3125	4079	3412	3624	40.3031143	34.29320973	29.80661013	37.2083413	36.5872941	38.473449	3945.291008	4242.545602	-0.104968148	0.411301784	0.59813284	HERPUD1	16	56932142	56944864	+	5062	protein_coding	homocysteine inducible ER protein with ubiquitin like domain 1 [Source:HGNC Symbol;Acc:HGNC:13744]	-
ENSG00000071553	6805	3105	2651	4822	4425	4348	49.51264397	46.21855883	37.16361435	31.94503623	32.02010631	33.91757846	4832.483402	3559.330865	0.441164137	0.000536256	0.002713808	ATP6AP1	X	154428645	154436516	+	4871	protein_coding	ATPase H+ transporting accessory protein 1 [Source:HGNC Symbol;Acc:HGNC:868]	-
ENSG00000167552	10914	4108	3949	2361	2219	2586	37.15772669	35.52422918	33.87826545	78.52780199	64.93155994	77.44020268	2528.09392	5240.744054	-1.052141048	3.01E-19	1.32E-17	TUBA1A	12	49184795	49189080	-	3178	protein_coding	tubulin alpha 1a [Source:HGNC Symbol;Acc:HGNC:20766]	-
ENSG00000023734	9293	4291	3138	3121	2819	3461	70.47370105	64.7504214	65.05406026	95.93467125	97.31148019	88.29018947	3311.704438	4655.350558	-0.49177151	3.47E-06	2.90E-05	STRAP	12	15882387	15903478	+	2215	protein_coding	serine/threonine kinase receptor associated protein [Source:HGNC Symbol;Acc:HGNC:30796]	-
ENSG00000042753	6654	3198	2857	4666	4258	4477	136.956354	127.1327147	109.3865797	89.29077473	94.27318146	104.4897981	4750.902062	3664.268826	0.375258887	0.002393818	0.010004261	AP2S1	19	46838136	46850992	-	1704	protein_coding	adaptor related protein complex 2 subunit sigma 1 [Source:HGNC Symbol;Acc:HGNC:565]	-
ENSG00000168374	6909	3105	2478	4516	4153	4932	87.04094807	81.42276059	79.12837456	60.87951943	60.1040223	59.51099067	4796.432242	3496.597239	0.455720937	7.68E-06	5.98E-05	ARF4	3	57571363	57598220	-	2595	protein_coding	ADP ribosylation factor 4 [Source:HGNC Symbol;Acc:HGNC:655]	-
ENSG00000144579	8970	4171	3682	3258	2892	3078	34.47247929	31.12676165	27.11000215	43.39105662	44.32348317	48.54353757	3271.544524	4808.305536	-0.555442299	5.48E-06	4.40E-05	CTDSP1	2	218398256	218405941	+	4727	protein_coding	CTD small phosphatase 1 [Source:HGNC Symbol;Acc:HGNC:21614]	-
ENSG00000089693	8883	4452	3778	3040	3000	2888	40.21369206	40.36786969	31.80072714	53.72128221	59.14632603	62.27138374	3172.113717	4943.490691	-0.639911487	5.80E-07	5.57E-06	MLF2	12	6747996	6767475	-	3781	protein_coding	myeloid leukemia factor 2 [Source:HGNC Symbol;Acc:HGNC:7126]	-
ENSG00000066735	8743	3829	3368	3195	3294	3594	23.65311065	24.80591252	22.14802325	29.5913121	28.46918405	31.06817066	3561.081254	4495.223078	-0.336084052	0.001531487	0.006794906	KIF26A	14	104138723	104180894	+	6756	protein_coding	kinesin family member 26A [Source:HGNC Symbol;Acc:HGNC:20226]	-
ENSG00000146918	10081	4117	3073	2628	2587	3510	18.49985483	18.52480309	20.56788205	32.4438898	29.10690841	26.95452718	3054.741831	4694.373957	-0.620552007	9.55E-08	1.07E-06	NCAPG2	7	158631169	158704804	-	7105	protein_coding	non-SMC condensin II complex subunit G2 [Source:HGNC Symbol;Acc:HGNC:21904]	-
ENSG00000196878	6833	2962	2688	4352	4356	4792	46.84068698	47.69100258	42.93294458	33.62266498	32.01781392	36.04871862	4768.786183	3527.700366	0.435095417	5.75E-05	0.00036974	LAMB3	1	209614870	209652425	-	4647	protein_coding	laminin subunit beta 3 [Source:HGNC Symbol;Acc:HGNC:6490]	-
ENSG00000112992	9210	3984	2908	2951	2985	3936	12.28129184	12.63669169	13.63544855	17.52349849	16.65200086	15.07979517	3458.91144	4419.054091	-0.354012433	0.001474239	0.006564892	NNT	5	43602692	43707405	+	12018	protein_coding	nicotinamide nucleotide transhydrogenase [Source:HGNC Symbol;Acc:HGNC:7863]	-
ENSG00000156515	8261	3683	3197	3702	3428	3686	29.40889703	27.70112122	24.37458052	30.00276552	29.38436393	31.64544135	3829.873666	4278.639778	-0.159897544	0.158912074	0.308429051	HK1	10	69269984	69401884	+	6296	protein_coding	hexokinase 1 [Source:HGNC Symbol;Acc:HGNC:4922]	-
ENSG00000188643	5732	2607	2620	4810	4819	5355	141.4320396	144.136465	131.0695174	77.05401146	76.98675459	95.99093409	5290.630264	3174.998943	0.737797234	1.95E-09	2.88E-08	S100A16	1	153606886	153613145	-	1701	protein_coding	S100 calcium binding protein A16 [Source:HGNC Symbol;Acc:HGNC:20441]	-
ENSG00000101160	5192	2488	2137	5607	5237	5266	137.1337289	130.2898294	107.2097001	58.05434861	61.11338765	65.12450719	5719.312668	2813.484758	1.024038662	1.76E-16	6.08E-15	CTSZ	20	58995185	59007254	-	2045	protein_coding	cathepsin Z [Source:HGNC Symbol;Acc:HGNC:2547]	-
ENSG00000100266	8063	3731	3172	3564	3575	3805	39.10843312	39.90460159	34.75576717	40.44973903	41.11783342	43.37026721	3871.16518	4251.209529	-0.134964225	0.213492995	0.380924996	PACSIN2	22	42835412	43015149	-	4558	protein_coding	protein kinase C and casein kinase substrate in neurons 2 [Source:HGNC Symbol;Acc:HGNC:8571]	-
ENSG00000210196	9414	4401	3333	2924	2763	3071	2150.678519	2067.251073	1880.257989	3165.619163	3251.035789	3054.637233	3095.664518	4807.976594	-0.635576925	2.87E-09	4.16E-08	MT-TP	MT	15956	16023	-	68	Mt_tRNA	mitochondrially encoded tRNA-Pro (CCN) [Source:HGNC Symbol;Acc:HGNC:7494]	-
ENSG00000263266	9967	3434	3573	3388	2693	2802	289.6640358	234.2080085	199.4154504	389.5847759	294.8653353	380.636464	3158.719198	4651.41377	-0.558851065	0.000317608	0.001709714	RPS7P1	17	28467822	28468406	+	585	processed_pseudogene	ribosomal protein S7 pseudogene 1 [Source:HGNC Symbol;Acc:HGNC:17081]	-
ENSG00000110713	7055	2816	2259	3824	4441	5454	19.31142375	22.8134725	22.92720113	16.28845047	14.28240399	14.21473734	4809.679446	3311.258961	0.537684543	6.83E-06	5.37E-05	NUP98	11	3671083	3797792	-	9904	protein_coding	nucleoporin 98 [Source:HGNC Symbol;Acc:HGNC:8068]	-
ENSG00000228716	7441	3143	2058	3694	3946	5550	41.88580582	45.51360929	52.38445914	38.57337433	35.79205366	29.07646146	4602.971951	3406.259258	0.433363756	0.001572963	0.006961887	DHFR	5	80626226	80654983	-	4411	protein_coding	dihydrofolate reductase [Source:HGNC Symbol;Acc:HGNC:2861]	-
ENSG00000059573	8947	3922	3566	2899	2964	3461	38.57295685	40.11687797	38.33326509	54.42500739	52.41004809	59.1210656	3283.886373	4657.038182	-0.503707605	1.65E-06	1.46E-05	ALDH18A1	10	95605941	95656711	-	3759	protein_coding	aldehyde dehydrogenase 18 family member A1 [Source:HGNC Symbol;Acc:HGNC:9722]	-
ENSG00000054118	7601	3529	2738	3770	3731	4349	39.94904422	40.21652154	38.36135579	36.82325021	37.55683225	36.15136377	4176.410711	3894.682406	0.100582875	0.311057693	0.496214044	THRAP3	1	36224432	36305357	+	4720	protein_coding	thyroid hormone receptor associated protein 3 [Source:HGNC Symbol;Acc:HGNC:22964]	-
ENSG00000117362	8326	3645	3268	3610	3477	3372	51.98876015	50.93556891	40.42307259	54.81822995	52.71959241	58.64223374	3716.539955	4308.517706	-0.213355907	0.091022406	0.202216798	APH1A	1	150265399	150269580	-	3473	protein_coding	aph-1 homolog A, gamma-secretase subunit [Source:HGNC Symbol;Acc:HGNC:29509]	-
ENSG00000137310	7916	3616	3279	3696	3393	3783	52.32332891	48.86090155	44.57991568	51.23367785	51.41195029	57.84036426	3844.488339	4232.772891	-0.138440167	0.226205935	0.397280026	TCF19	6	31158547	31167159	+	3533	protein_coding	transcription factor 19 [Source:HGNC Symbol;Acc:HGNC:11629]	-
ENSG00000101558	9656	4108	2668	2755	2634	3861	11.59877715	11.28029828	13.53100018	18.58549796	17.36973885	13.99595781	3229.105386	4430.02847	-0.456870072	0.000721177	0.003510632	VAPA	18	9914002	9960021	+	11880	protein_coding	VAMP associated protein A [Source:HGNC Symbol;Acc:HGNC:12648]	-
ENSG00000149547	7561	3413	3236	4120	3473	3865	59.0275026	50.61464421	46.09419007	49.52480501	49.10952506	57.76860818	4058.672432	4076.044849	-0.005772122	0.964146587	0.981473364	EI24	11	125569280	125584684	+	3491	protein_coding	EI24 autophagy associated transmembrane protein [Source:HGNC Symbol;Acc:HGNC:13276]	-
ENSG00000131236	9034	3790	2953	2889	3267	3731	37.88557603	43.58024823	40.72781387	54.16176176	49.91577471	48.25207546	3479.15263	4337.197731	-0.318732413	0.004072987	0.015795059	CAP1	1	40040233	40072649	+	3814	protein_coding	cyclase associated actin cytoskeleton regulatory protein 1 [Source:HGNC Symbol;Acc:HGNC:20040]	-
ENSG00000136270	7837	3364	3208	3913	3648	3684	33.72595988	31.98331776	26.4309997	30.88095064	29.11941938	34.45204685	3991.593284	4091.757087	-0.035661172	0.779993721	0.881099927	TBRG4	7	45100100	45112047	-	5803	protein_coding	transforming growth factor beta regulator 4 [Source:HGNC Symbol;Acc:HGNC:17443]	-
ENSG00000124702	7805	3570	3297	3971	3478	3526	98.37179812	87.64245061	72.70972932	88.39546271	88.8200865	101.7690846	3899.574274	4204.94965	-0.108559183	0.415360835	0.601968286	KLHDC3	6	43014103	43021298	+	2019	protein_coding	kelch domain containing 3 [Source:HGNC Symbol;Acc:HGNC:20704]	-
ENSG00000174705	7140	3136	2668	3789	4090	4782	22.98760172	25.24100127	24.15005519	19.80403174	19.10809384	20.1688475	4454.435842	3636.049779	0.292911708	0.004293663	0.016517722	SH3PXD2B	5	172325000	172454525	-	8244	protein_coding	SH3 and PX domains 2B [Source:HGNC Symbol;Acc:HGNC:29242]	-
ENSG00000100811	9038	3875	2650	2719	3051	4257	15.89259138	18.14019409	20.7123157	24.1515045	22.74727979	19.30001213	3497.123682	4228.78712	-0.274609202	0.041407063	0.108505116	YY1	14	100238298	100282788	+	8557	protein_coding	YY1 transcription factor [Source:HGNC Symbol;Acc:HGNC:12856]	zf-C2H2
ENSG00000141522	8647	3606	3347	3394	3293	3297	59.044715	58.27404105	47.74497134	68.77347912	63.00386148	72.55228643	3542.69443	4385.442173	-0.308082034	0.012384875	0.040582092	ARHGDIA	17	81867721	81871378	-	2875	protein_coding	Rho GDP dissociation inhibitor alpha [Source:HGNC Symbol;Acc:HGNC:678]	-
ENSG00000185215	8865	4055	3421	2944	3010	3273	29.25620005	30.42711802	27.07482223	40.2758945	40.47093358	42.36033479	3259.727993	4625.454898	-0.504818907	1.49E-06	1.33E-05	TNFAIP2	14	103123442	103137439	+	5033	protein_coding	TNF alpha induced protein 2 [Source:HGNC Symbol;Acc:HGNC:11895]	-
ENSG00000134086	7702	3508	3164	3813	3344	4023	45.26707032	40.3827661	39.75622248	41.80280654	41.82610469	46.80349188	3944.156839	4102.240826	-0.056234973	0.615499227	0.767555138	VHL	3	10141008	10152220	+	4213	protein_coding	von Hippel-Lindau tumor suppressor [Source:HGNC Symbol;Acc:HGNC:12687]	-
ENSG00000187446	8371	3539	2781	3320	3535	3990	42.07053153	45.56627696	42.08742042	48.49574111	45.03941395	43.9103706	3822.367342	4049.877906	-0.084205084	0.425853552	0.611643615	CHP1	15	41230839	41281887	+	3947	protein_coding	calcineurin like EF-hand protein 1 [Source:HGNC Symbol;Acc:HGNC:17433]	-
ENSG00000101161	8328	3795	3339	3554	3173	3331	58.33806379	52.98084391	45.51438904	62.4973564	62.56315197	68.29315944	3567.425591	4398.140172	-0.301963801	0.013590642	0.043837227	PRPF6	20	63981132	64033100	+	3047	protein_coding	pre-mRNA processing factor 6 [Source:HGNC Symbol;Acc:HGNC:15860]	-
ENSG00000137124	8538	4080	3457	2927	2946	3517	46.96701527	48.08583857	46.97665668	62.63437285	65.75104437	69.11874076	3304.909642	4595.758963	-0.475119002	3.41E-06	2.86E-05	ALDH1B1	9	38392702	38398661	+	3117	protein_coding	aldehyde dehydrogenase 1 family member B1 [Source:HGNC Symbol;Acc:HGNC:407]	-
ENSG00000013810	8106	3903	3456	3319	3251	3382	20.23925533	20.16593943	17.16723599	22.59853154	23.90331204	26.25954574	3525.157524	4455.176821	-0.337384474	0.004364322	0.016737877	TACC3	4	1712891	1745176	+	8202	protein_coding	transforming acidic coiled-coil containing protein 3 [Source:HGNC Symbol;Acc:HGNC:11524]	-
ENSG00000184432	7148	3084	2014	3422	4106	5625	21.06510738	25.71087336	28.82343234	20.11659902	19.06647	15.44789599	4585.492537	3313.648508	0.467835713	0.001254565	0.005700724	COPB2	3	139355600	139389680	-	8125	protein_coding	coatomer protein complex subunit beta 2 [Source:HGNC Symbol;Acc:HGNC:2232]	-
ENSG00000264364	7769	3614	2882	3564	3557	4010	26.18719526	26.58577766	24.52647647	26.09773133	26.66930464	26.38587289	3928.044042	4022.229324	-0.034235013	0.734630402	0.852161009	DYNLL2	17	58083419	58095542	+	6807	protein_coding	dynein light chain LC8-type 2 [Source:HGNC Symbol;Acc:HGNC:24596]	-
ENSG00000205336	5565	2538	2279	4804	4890	5317	27.74867822	28.73176948	25.56498013	14.69571815	14.72323258	16.40249166	5303.54577	2961.970257	0.841064793	1.60E-14	4.54E-13	ADGRG1	16	57610652	57665580	+	8659	protein_coding	adhesion G protein-coupled receptor G1 [Source:HGNC Symbol;Acc:HGNC:4512]	-
ENSG00000113845	7129	3570	2971	3770	3765	4184	69.45100874	70.55314869	64.16059471	60.04158741	66.05073836	68.19712368	4138.041075	3937.886995	0.072221044	0.506525419	0.680802763	TIMMDC1	3	119498547	119525090	+	2715	protein_coding	translocase of inner mitochondrial membrane domain containing 1 [Source:HGNC Symbol;Acc:HGNC:1321]	-
ENSG00000146674	9255	4066	3640	2432	2656	3330	26.61088947	29.56229206	30.3304987	46.29761156	44.68229254	49.62761478	2951.8209	4798.041098	-0.700397208	1.82E-10	3.09E-09	IGFBP3	7	45912245	45921874	-	4571	protein_coding	insulin like growth factor binding protein 3 [Source:HGNC Symbol;Acc:HGNC:5472]	-
ENSG00000071462	8150	3923	3517	3469	3037	3280	21.84097924	19.45032266	17.19020861	23.45912224	24.80609298	27.59093213	3468.183075	4498.567223	-0.374903005	0.002827975	0.011568936	BUD23	7	73683025	73705161	+	7944	protein_coding	BUD23 rRNA methyltransferase and ribosome maturation factor [Source:HGNC Symbol;Acc:HGNC:16405]	-
ENSG00000137876	8366	4284	2716	3565	2987	3447	60.1370165	51.25447375	48.40197963	64.51883957	72.57784336	57.08714291	3536.941874	4298.153769	-0.281661418	0.03203919	0.088017279	RSL24D1	15	55180806	55197049	-	2965	protein_coding	ribosomal L24 domain containing 1 [Source:HGNC Symbol;Acc:HGNC:18479]	-
ENSG00000163444	8040	3861	3137	3562	3287	3457	44.11991248	41.41471178	35.64343935	45.52847663	48.03002156	48.41516811	3652.872555	4279.749105	-0.228456814	0.049999295	0.126114603	TMEM183A	1	203007374	203024848	+	4038	protein_coding	transmembrane protein 183A [Source:HGNC Symbol;Acc:HGNC:20173]	-
ENSG00000123384	11050	4409	3858	1830	1930	2264	4.38798008	4.707443094	4.518866147	12.11329179	10.61758898	11.52662009	2119.984362	5334.495572	-1.33172195	5.56E-35	7.34E-33	LRP1	12	57128483	57213361	+	20859	protein_coding	LDL receptor related protein 1 [Source:HGNC Symbol;Acc:HGNC:6692]	-
ENSG00000109113	7656	3489	3396	3818	3573	3390	57.81418291	55.03585229	42.73046938	53.00132614	53.06054304	64.07555078	3836.259234	4195.199458	-0.128732649	0.358697116	0.546668333	RAB34	17	28714281	28718429	-	3303	protein_coding	RAB34, member RAS oncogene family [Source:HGNC Symbol;Acc:HGNC:16519]	-
ENSG00000133872	6409	3002	2355	4387	4258	4881	73.16412961	72.23546041	67.76085555	48.86604503	50.28211266	48.93816556	4772.295009	3315.397561	0.525454756	1.96E-07	2.06E-06	SARAF	8	30063003	30083208	-	2999	protein_coding	store-operated calcium entry associated regulatory factor [Source:HGNC Symbol;Acc:HGNC:28789]	-
ENSG00000112715	7230	3553	2969	3358	3688	4492	11.63834714	13.00216699	12.95954816	11.45605937	12.36739054	12.82174133	4050.691686	3947.822489	0.037924972	0.728219029	0.848475382	VEGFA	6	43770184	43786487	+	14431	protein_coding	vascular endothelial growth factor A [Source:HGNC Symbol;Acc:HGNC:12680]	-
ENSG00000111602	8034	3752	3179	3722	3295	3304	31.81656662	28.65144795	23.51020843	31.39750327	32.21157988	33.86052363	3668.09839	4257.390724	-0.214967872	0.095860529	0.210318313	TIMELESS	12	56416363	56449426	-	5851	protein_coding	timeless circadian regulator [Source:HGNC Symbol;Acc:HGNC:11813]	-
ENSG00000114686	8004	3571	2403	3270	3485	4536	60.23999962	65.30616817	69.55842677	67.41097849	66.06923996	55.15910071	3954.408475	3823.369327	0.047848974	0.69329432	0.825081659	MRPL3	3	131462212	131502983	-	2715	protein_coding	mitochondrial ribosomal protein L3 [Source:HGNC Symbol;Acc:HGNC:10379]	-
ENSG00000143252	6354	2852	2450	4759	4232	4606	16.80968183	15.20560343	13.54276115	10.26070832	10.11732177	10.78291225	4815.845476	3293.95782	0.548021182	2.52E-06	2.16E-05	SDHC	1	161314257	161375340	+	14160	protein_coding	succinate dehydrogenase complex subunit C [Source:HGNC Symbol;Acc:HGNC:10682]	-
ENSG00000119383	7101	3506	2825	4009	3815	3960	35.65314012	34.51202832	29.31543972	28.87138285	31.31452975	31.30447179	4176.648633	3841.182679	0.121041505	0.299314474	0.483202275	PTPA	9	129110950	129148946	+	5624	protein_coding	protein phosphatase 2 phosphatase activator [Source:HGNC Symbol;Acc:HGNC:9308]	-
ENSG00000171456	8754	3820	3085	2676	3104	3743	9.786650041	11.54739108	11.39481488	14.63662126	14.03083655	14.05818701	3341.443444	4362.062818	-0.384678075	0.000558567	0.002806065	ASXL1	20	32358330	32439319	+	13676	protein_coding	ASXL transcriptional regulator 1 [Source:HGNC Symbol;Acc:HGNC:18318]	-
ENSG00000146733	6505	3077	2781	4817	4069	3932	87.22882327	74.95235268	59.27019742	53.85388166	55.9606972	62.74954119	4566.108739	3558.101829	0.360165306	0.012978818	0.042167941	PSPH	7	56011051	56051604	-	2762	protein_coding	phosphoserine phosphatase [Source:HGNC Symbol;Acc:HGNC:9577]	-
ENSG00000083444	6313	2904	2498	4640	4398	4412	43.62278513	42.05957177	34.52791949	27.13423251	27.41979947	29.26267621	4774.16501	3328.790246	0.520406874	1.83E-05	0.000130824	PLOD1	1	11934205	11975538	+	5320	protein_coding	procollagen-lysine,2-oxoglutarate 5-dioxygenase 1 [Source:HGNC Symbol;Acc:HGNC:9081]	-
ENSG00000242372	7566	3156	3088	3856	3731	3754	118.2469931	116.3838024	95.82676919	106.073222	97.1991189	117.993089	4023.591264	3911.669501	0.040786881	0.748458501	0.859748476	EIF6	20	35278911	35284985	-	1631	protein_coding	eukaryotic translation initiation factor 6 [Source:HGNC Symbol;Acc:HGNC:6159]	-
ENSG00000164754	9308	4423	2922	2593	2382	3502	20.94491542	19.57185832	23.54679121	34.37310874	35.8810618	29.40915214	2961.326189	4606.918266	-0.637747982	2.80E-07	2.86E-06	RAD21	8	116845935	116874866	-	6192	protein_coding	RAD21 cohesin complex component [Source:HGNC Symbol;Acc:HGNC:9811]	-
ENSG00000072210	8056	3517	2944	3545	3298	3718	11.56519068	10.9446385	10.09683922	12.01551414	11.52341438	11.9674208	3731.82361	4063.691239	-0.123217468	0.246293021	0.422038205	ALDH3A2	17	19648136	19685760	+	15331	protein_coding	aldehyde dehydrogenase 3 family member A2 [Source:HGNC Symbol;Acc:HGNC:403]	-
ENSG00000180198	8635	4166	3697	2960	2760	2858	38.07785682	36.11636884	30.60430399	50.78430001	53.82354568	59.25928872	3041.764894	4756.224141	-0.644637299	1.72E-07	1.82E-06	RCC1	1	28505943	28539300	+	3888	protein_coding	regulator of chromosome condensation 1 [Source:HGNC Symbol;Acc:HGNC:1913]	-
ENSG00000105968	7231	3302	2711	4241	3634	3957	44.66559715	38.93175729	34.69048883	34.81685806	34.92642979	35.57628439	4193.594949	3733.837848	0.167389424	0.164372023	0.315651908	H2AFV	7	44826791	44848083	-	4749	protein_coding	H2A histone family member V [Source:HGNC Symbol;Acc:HGNC:20664]	-
ENSG00000168066	9266	3965	3655	2770	2556	2848	23.19887964	21.77520761	19.85485523	35.47855162	33.35052594	38.14176819	2890.233522	4769.0231	-0.722543635	2.24E-10	3.77E-09	SF1	11	64764606	64778786	-	5972	protein_coding	splicing factor 1 [Source:HGNC Symbol;Acc:HGNC:12950]	-
ENSG00000113504	4573	1906	1829	5707	5461	5554	47.54164784	46.27567335	38.51338851	17.41622003	15.94635791	18.9848103	5931.240344	2346.280329	1.338220307	8.91E-27	7.66E-25	SLC12A7	5	1050384	1112063	-	6004	protein_coding	solute carrier family 12 member 7 [Source:HGNC Symbol;Acc:HGNC:10915]	-
ENSG00000161638	6478	2886	2670	3791	4211	4965	25.68194773	29.01841096	27.99838127	20.06325811	19.63553564	22.53780583	4558.017186	3430.227482	0.410795106	0.000247524	0.001371535	ITGA5	12	54395261	54419266	-	7383	protein_coding	integrin subunit alpha 5 [Source:HGNC Symbol;Acc:HGNC:6141]	-
ENSG00000101294	7249	3053	2960	4171	3734	3826	19.3073407	17.58210204	14.74235053	15.34075428	14.19323285	17.07262023	4164.723543	3759.382013	0.147823047	0.260204213	0.439195107	HM13	20	31514410	31577923	+	10805	protein_coding	histocompatibility minor 13 [Source:HGNC Symbol;Acc:HGNC:16435]	-
ENSG00000130066	5495	2310	1755	4007	4974	6408	80.22947497	101.3058677	106.8013169	50.30007676	46.4514035	43.78425121	5376.956146	2620.736697	1.036043567	4.03E-15	1.23E-13	SAT1	X	23783173	23786226	+	2498	protein_coding	spermidine/spermine N1-acetyltransferase 1 [Source:HGNC Symbol;Acc:HGNC:10540]	-
ENSG00000163479	6945	3125	2942	4662	3812	3453	35.10064189	29.19509504	21.64107673	23.90569546	23.63007303	27.60016358	4261.747322	3726.113916	0.193877685	0.225197399	0.396241699	SSR2	1	156009048	156020951	-	6643	protein_coding	signal sequence receptor subunit 2 [Source:HGNC Symbol;Acc:HGNC:11324]	-
ENSG00000159346	6534	2989	2722	4599	3880	4187	73.89096368	63.41235157	55.99772444	47.9947125	48.23098029	54.49319104	4492.183705	3502.603581	0.359347357	0.005282658	0.01975819	ADIPOR1	1	202940826	202958572	-	3113	protein_coding	adiponectin receptor 1 [Source:HGNC Symbol;Acc:HGNC:24040]	-
ENSG00000106397	5915	2595	2371	4582	4622	4808	40.41126815	41.46594313	35.29810174	23.85000568	22.98566165	26.05584408	4960.665772	3085.892552	0.685148319	2.45E-09	3.57E-08	PLOD3	7	101205977	101218420	-	5671	protein_coding	procollagen-lysine,2-oxoglutarate 5-dioxygenase 3 [Source:HGNC Symbol;Acc:HGNC:9083]	-
ENSG00000127483	10613	4644	3280	1764	1837	2715	11.91945894	12.62645192	15.27099349	32.78554961	31.51537106	27.6158238	2200.192957	5079.113435	-1.206975677	1.44E-20	7.18E-19	HP1BP3	1	20742679	20787323	-	7402	protein_coding	heterochromatin protein 1 binding protein 3 [Source:HGNC Symbol;Acc:HGNC:24973]	-
ENSG00000086232	7820	3221	2668	3572	3451	4110	32.53029213	31.96948827	31.15715768	32.55889143	29.46045777	30.27530568	3921.852007	3784.001294	0.050885031	0.622307245	0.772373742	EIF2AK1	7	6022247	6059175	-	5492	protein_coding	eukaryotic translation initiation factor 2 alpha kinase 1 [Source:HGNC Symbol;Acc:HGNC:24921]	-
ENSG00000161714	8911	3755	3743	3035	2701	2661	22.49524167	20.36435992	16.41785212	30.19567587	27.95208202	34.56829769	2986.130693	4670.6166	-0.645366356	3.94E-06	3.24E-05	PLCD3	17	45108959	45133354	-	6748	protein_coding	phospholipase C delta 3 [Source:HGNC Symbol;Acc:HGNC:9061]	-
ENSG00000114738	7844	3386	3082	3621	3404	3468	46.25980526	44.23632487	36.88025042	45.81410466	43.44446786	49.06074153	3722.758535	4042.581558	-0.118977478	0.330089274	0.516167362	MAPKAPK3	3	50611520	50649291	+	3915	protein_coding	MAPK activated protein kinase 3 [Source:HGNC Symbol;Acc:HGNC:6888]	-
ENSG00000117118	8200	4174	3661	3111	2738	2881	63.20028028	56.58048281	48.71937952	76.15864154	85.16157617	92.67122852	3096.938056	4668.220238	-0.59161116	6.24E-06	4.95E-05	SDHB	1	17018722	17054170	-	2462	protein_coding	succinate dehydrogenase complex iron sulfur subunit B [Source:HGNC Symbol;Acc:HGNC:10681]	-
ENSG00000158604	6857	3043	2749	3855	4011	4246	51.15702573	54.14368101	46.9029751	41.60077267	40.55599955	45.45501888	4282.481477	3590.551326	0.254524489	0.022258642	0.065449796	TMED4	7	44577894	44582287	-	3769	protein_coding	transmembrane p24 trafficking protein 4 [Source:HGNC Symbol;Acc:HGNC:22301]	-
ENSG00000149532	8853	4110	3325	2645	2811	2966	21.91712008	23.69369908	20.45824873	33.53780368	34.20360524	34.33014665	2977.087562	4599.368029	-0.627678341	4.46E-09	6.24E-08	CPSF7	11	61402641	61430031	-	6036	protein_coding	cleavage and polyadenylation specific factor 7 [Source:HGNC Symbol;Acc:HGNC:30098]	-
ENSG00000113575	6586	2709	2075	3693	4117	5514	33.0189978	37.44377775	41.03843954	26.92109059	24.32572751	23.11686193	4656.356889	3105.471394	0.583559364	1.88E-06	1.64E-05	PPP2CA	5	134194332	134226073	-	5594	protein_coding	protein phosphatase 2 catalytic subunit alpha [Source:HGNC Symbol;Acc:HGNC:9299]	-
ENSG00000196411	7435	3288	3050	3645	3513	3758	28.32181393	27.76616464	24.30635326	26.4113651	25.6582832	29.52905647	3863.252877	3921.127569	-0.021168304	0.855084814	0.922042354	EPHB4	7	100802565	100827523	-	6437	protein_coding	EPH receptor B4 [Source:HGNC Symbol;Acc:HGNC:3395]	-
ENSG00000064601	5303	2412	2342	5428	4609	4584	46.36025464	40.04302644	32.59042919	20.70684555	20.68976367	24.92407577	5201.98711	2899.307431	0.843952522	4.93E-09	6.86E-08	CTSA	20	45890144	45898820	+	5856	protein_coding	cathepsin A [Source:HGNC Symbol;Acc:HGNC:9251]	-
ENSG00000138071	6580	2897	1963	3674	3774	5788	42.27236575	44.17062145	55.43517478	34.61223458	33.47635384	28.14257936	4604.149227	3122.838995	0.559413442	4.60E-05	0.000302951	ACTR2	2	65227753	65271253	+	4347	protein_coding	actin related protein 2 [Source:HGNC Symbol;Acc:HGNC:169]	-
ENSG00000113456	8792	4072	2980	2637	2782	3410	19.48177408	20.90690332	20.97066725	29.69561991	30.21331616	27.43221245	3101.084346	4414.197543	-0.50967666	1.29E-06	1.16E-05	RAD1	5	34905260	34918989	-	6770	protein_coding	RAD1 checkpoint DNA exonuclease [Source:HGNC Symbol;Acc:HGNC:9806]	-
ENSG00000178913	7038	3167	1983	3455	3831	5173	64.3832035	72.61910537	80.24287967	59.95979455	59.27135374	46.04404215	4352.881813	3311.573322	0.393564959	0.004070666	0.01579086	TAF7	5	141260225	141320784	-	2684	protein_coding	TATA-box binding protein associated factor 7 [Source:HGNC Symbol;Acc:HGNC:11541]	-
ENSG00000144580	7997	3422	2929	3088	3287	3906	29.20187694	31.61894615	30.74717437	34.57378397	32.50017749	34.51270861	3615.442684	4011.016876	-0.149908912	0.144549076	0.287182545	CNOT9	2	218568580	218597080	+	5289	protein_coding	CCR4-NOT transcription complex subunit 9 [Source:HGNC Symbol;Acc:HGNC:10445]	-
ENSG00000023191	6041	2513	2447	4938	4283	4405	33.49307285	29.55059263	24.87077499	18.73264433	17.11861599	20.68064483	4839.578594	3112.009775	0.63716608	2.32E-06	1.99E-05	RNH1	11	494512	507300	-	7374	protein_coding	ribonuclease/angiogenin inhibitor 1 [Source:HGNC Symbol;Acc:HGNC:10074]	-
ENSG00000182809	8483	3663	3372	3171	3048	2872	32.78892636	32.05974983	24.72036547	40.10206759	38.03996651	43.44549189	3234.284447	4390.452739	-0.441094341	0.000871628	0.004133031	CRIP2	14	105472962	105480170	+	4837	protein_coding	cysteine rich protein 2 [Source:HGNC Symbol;Acc:HGNC:2361]	-
ENSG00000176915	7431	3392	2839	3357	3437	4151	9.615885218	10.01455541	9.897605962	9.731315073	9.758117109	10.13280116	3849.001029	3861.278337	-0.004302848	0.965482315	0.981880642	ANKLE2	12	132725503	132761832	-	17461	protein_coding	ankyrin repeat and LEM domain containing 2 [Source:HGNC Symbol;Acc:HGNC:29101]	-
ENSG00000119689	8866	3980	3492	2772	2652	2839	30.48455162	29.66704686	25.98911408	44.57595497	43.95840345	47.85055938	2924.6447	4630.533173	-0.662948383	3.42E-09	4.89E-08	DLST	14	74881891	74903743	+	4548	protein_coding	dihydrolipoamide S-succinyltransferase [Source:HGNC Symbol;Acc:HGNC:2911]	-
ENSG00000168488	7985	3367	2934	3107	3455	3733	23.87815411	27.00982444	23.88124612	28.05567754	25.9881202	28.09608482	3632.575244	3990.670029	-0.135901117	0.21311049	0.380412718	ATXN2L	16	28823035	28837237	+	6508	protein_coding	ataxin 2 like [Source:HGNC Symbol;Acc:HGNC:31326]	-
ENSG00000178921	8107	3598	3188	3358	3082	3211	25.95471914	24.23162216	20.6592925	28.64719856	27.92987897	30.70295337	3422.383609	4216.290139	-0.301029302	0.012202101	0.040068104	PFAS	17	8247618	8270491	+	6471	protein_coding	phosphoribosylformylglycinamidine synthase [Source:HGNC Symbol;Acc:HGNC:8863]	-
ENSG00000147123	6971	2854	3001	4362	3819	3529	153.8567209	137.0233816	103.6148414	112.4118867	101.1013681	131.893382	4176.013267	3656.378162	0.191847866	0.215897686	0.3839101	NDUFB11	X	47142216	47145504	-	1418	protein_coding	NADH:ubiquinone oxidoreductase subunit B11 [Source:HGNC Symbol;Acc:HGNC:20372]	-
ENSG00000142945	9330	4138	3396	2380	2523	2755	32.64880834	35.20641793	31.4594755	58.51380829	57.01027247	58.04759853	2703.176509	4724.324572	-0.805772194	9.56E-15	2.78E-13	KIF2C	1	44739818	44767767	+	3646	protein_coding	kinesin family member 2C [Source:HGNC Symbol;Acc:HGNC:6393]	-
ENSG00000206053	6353	2728	2552	4081	3915	4877	42.80922738	41.7750303	42.58562718	30.46744204	28.74004302	33.35628405	4526.522905	3294.742474	0.458768954	1.83E-05	0.000130753	JPT2	16	1678256	1702280	+	4768	protein_coding	Jupiter microtubule associated homolog 2 [Source:HGNC Symbol;Acc:HGNC:14137]	-
ENSG00000099995	7959	3757	3067	3082	3177	3434	24.4641537	25.65245823	22.69014912	28.88300731	29.95097813	30.33454858	3424.722508	4194.356144	-0.29236417	0.005505243	0.020486943	SF3A1	22	30331988	30356919	-	6301	protein_coding	splicing factor 3a subunit 1 [Source:HGNC Symbol;Acc:HGNC:10765]	-
ENSG00000160049	8909	3944	3575	2706	2461	2868	20.42908669	18.8993551	18.0235279	30.74938693	29.90407121	33.62973179	2836.471459	4662.988538	-0.716978965	8.14E-11	1.47E-09	DFFA	1	10456522	10472529	-	6625	protein_coding	DNA fragmentation factor subunit alpha [Source:HGNC Symbol;Acc:HGNC:2772]	-
ENSG00000143774	6984	3044	2912	4240	3806	3475	44.88188468	40.98153535	30.61960155	33.79837365	32.36101463	38.40809772	4108.739792	3688.43961	0.155763841	0.289900478	0.473021738	GUK1	1	228139962	228148984	+	4725	protein_coding	guanylate kinase 1 [Source:HGNC Symbol;Acc:HGNC:4693]	-
ENSG00000102265	3795	1983	1681	6408	5561	5029	221.6466909	195.6617151	144.7971059	60.01183027	68.88643596	72.44904424	6067.7871	2173.493388	1.482066655	6.12E-22	3.51E-20	TIMP1	X	47582408	47586789	+	1446	protein_coding	TIMP metallopeptidase inhibitor 1 [Source:HGNC Symbol;Acc:HGNC:11820]	-
ENSG00000127884	7329	3335	3134	3820	3383	3444	149.6165056	134.7821421	112.284235	131.2342548	131.1850169	152.947131	3781.625827	3959.73808	-0.066109218	0.618802323	0.769940688	ECHS1	10	133362485	133373354	-	1277	protein_coding	enoyl-CoA hydratase, short chain 1 [Source:HGNC Symbol;Acc:HGNC:3151]	-
ENSG00000111859	9518	3785	3030	1841	2504	3737	8.888797188	12.29809222	15.01937302	21.00976779	18.35385707	18.22879813	2799.920663	4453.765849	-0.669638452	5.04E-05	0.000328362	NEDD9	6	11183298	11382348	-	10359	protein_coding	neural precursor cell expressed, developmentally down-regulated 9 [Source:HGNC Symbol;Acc:HGNC:7733]	-
ENSG00000079805	6725	3026	2583	3964	3856	4231	14.74838577	14.59358797	13.10368262	11.43903727	11.30712048	11.97461193	4259.647388	3484.41392	0.289894373	0.00639628	0.023242171	DNM2	19	10718079	10833488	+	13443	protein_coding	dynamin 2 [Source:HGNC Symbol;Acc:HGNC:2974]	-
ENSG00000105426	6188	2646	2391	4505	4371	4265	26.3071905	25.96418489	20.73185712	16.52023888	15.51821509	17.39744407	4667.815217	3160.923553	0.562313416	7.24E-06	5.67E-05	PTPRS	19	5158495	5340803	-	8565	protein_coding	protein tyrosine phosphatase receptor type S [Source:HGNC Symbol;Acc:HGNC:9681]	-
ENSG00000133606	6830	3382	2578	3591	3754	4191	30.73877532	32.68734417	29.86264788	26.72872252	29.07481845	27.49668046	4069.203774	3633.508995	0.163602524	0.117606656	0.245262955	MKRN1	7	140453033	140479536	-	5843	protein_coding	makorin ring finger protein 1 [Source:HGNC Symbol;Acc:HGNC:7112]	-
ENSG00000145287	7087	3774	3039	3895	3261	3267	50.56098136	43.05990265	35.3017849	42.05879335	49.20193483	49.15468657	3708.279788	4038.852506	-0.122872507	0.388077051	0.575177902	PLAC8	4	83090048	83137075	-	3853	protein_coding	placenta associated 8 [Source:HGNC Symbol;Acc:HGNC:19254]	-
ENSG00000160014	7215	3205	2931	3844	3476	3632	36.72600887	33.78192051	28.88522087	31.51468964	30.75322335	34.89252293	3884.340913	3797.085166	0.032931972	0.790041227	0.887322257	CALM3	19	46601074	46610782	+	5235	protein_coding	calmodulin 3 [Source:HGNC Symbol;Acc:HGNC:1449]	-
ENSG00000180104	8605	3860	3557	3027	2557	2695	18.54228592	15.93293531	13.7419739	24.09839233	23.74709066	27.14944251	2939.018567	4571.221489	-0.637214901	1.41E-06	1.26E-05	EXOC3	5	443175	471937	+	8165	protein_coding	exocyst complex component 3 [Source:HGNC Symbol;Acc:HGNC:30378]	-
ENSG00000139146	9548	4031	2871	1705	2408	3724	15.29630566	21.97520144	27.81066281	39.16164477	36.32011551	32.09383096	2708.638789	4477.162019	-0.725009155	4.49E-05	0.000296569	SINHCAF	12	31280584	31327058	-	5575	protein_coding	SIN3-HDAC complex associated factor [Source:HGNC Symbol;Acc:HGNC:30702]	-
ENSG00000167670	6308	3078	2605	4200	4013	4077	48.55900923	47.19585938	39.23744638	33.34253031	35.74056346	37.52791641	4359.530875	3442.966294	0.340961958	0.004826908	0.018276001	CHAF1A	19	4402640	4445018	+	4326	protein_coding	chromatin assembly factor 1 subunit A [Source:HGNC Symbol;Acc:HGNC:1910]	-
ENSG00000113389	5701	2556	1746	4419	4144	5708	22.14848478	21.12778545	23.81461038	13.06343544	12.86628365	10.90411585	4997.982285	2743.96241	0.863995306	1.67E-13	4.20E-12	NPR3	5	32689070	32791724	+	9979	protein_coding	natriuretic peptide receptor 3 [Source:HGNC Symbol;Acc:HGNC:7945]	-
ENSG00000136485	7402	3204	2658	3281	3533	4126	24.96983758	27.35063013	26.13835233	25.75401303	24.48918022	25.20522984	3849.315644	3701.620737	0.056182868	0.583887488	0.743858707	DCAF7	17	63550477	63594279	+	6572	protein_coding	DDB1 and CUL4 associated factor 7 [Source:HGNC Symbol;Acc:HGNC:30915]	-
ENSG00000132589	7447	3113	2916	3770	3443	3512	55.62226806	51.67239344	43.13217394	50.23137203	46.1273725	53.60694544	3806.880243	3795.209948	0.004316099	0.972897729	0.987055809	FLOT2	17	28879335	28897733	-	3390	protein_coding	flotillin 2 [Source:HGNC Symbol;Acc:HGNC:3758]	-
ENSG00000156261	7810	3007	1823	2790	3415	5351	41.76714302	52.00384872	66.6814468	53.45249029	45.21018114	34.0050512	4001.907028	3308.917561	0.273402407	0.132365609	0.268843626	CCT8	21	29055805	29073797	-	3341	protein_coding	chaperonin containing TCP1 subunit 8 [Source:HGNC Symbol;Acc:HGNC:1623]	-
ENSG00000181929	7286	3437	2835	3721	3412	3475	44.67323945	41.66880165	34.72818467	39.99109413	41.44189072	42.40987942	3765.310673	3851.540341	-0.032675758	0.78867511	0.886453083	PRKAG1	12	49002274	49018807	-	4166	protein_coding	protein kinase AMP-activated non-catalytic subunit gamma 1 [Source:HGNC Symbol;Acc:HGNC:9385]	-
ENSG00000133275	6645	2754	2525	4140	3986	4074	54.76469906	53.63544286	44.86016702	40.18663968	36.58782163	41.61864583	4325.940796	3341.775674	0.372188746	0.002006195	0.008595086	CSNK1G2	19	1941172	1981338	+	3781	protein_coding	casein kinase 1 gamma 2 [Source:HGNC Symbol;Acc:HGNC:2455]	-
ENSG00000172239	7308	3784	2652	3265	3159	3954	48.15733414	47.3961527	48.54621937	49.27925504	56.05348674	48.73926437	3647.834132	3900.27945	-0.096333235	0.372708661	0.560778599	PAIP1	5	43526267	43557758	-	3391	protein_coding	poly(A) binding protein interacting protein 1 [Source:HGNC Symbol;Acc:HGNC:16945]	-
ENSG00000116459	8582	3890	2439	3014	2652	3538	48.03937522	42.99736428	46.94090174	62.53583542	62.2695829	48.43865786	3232.256765	4058.406363	-0.32924602	0.010576264	0.035585576	ATP5PB	1	111448864	111462773	+	3138	protein_coding	ATP synthase peripheral stalk-membrane subunit b [Source:HGNC Symbol;Acc:HGNC:840]	-
ENSG00000100804	6410	2983	2808	4552	3861	3471	146.9798762	126.8147114	93.29314521	94.62371544	96.73444186	112.9741093	4244.880679	3519.1973	0.270740023	0.085443131	0.1923102	PSMB5	14	23016543	23035230	-	1549	protein_coding	proteasome subunit beta 5 [Source:HGNC Symbol;Acc:HGNC:9542]	-
ENSG00000023171	4446	1768	1553	5371	5275	5667	17.9760942	17.95878119	15.78820994	6.802929723	5.942849012	6.476462228	5770.26129	2144.445797	1.427033283	3.45E-36	4.82E-34	GRAMD1B	11	123358428	123627774	+	14944	protein_coding	GRAM domain containing 1B [Source:HGNC Symbol;Acc:HGNC:29214]	-
ENSG00000139651	7981	3762	3017	2889	3020	3409	15.94874029	16.95899059	15.66553901	20.14292326	20.85786673	20.75297451	3285.259923	4176.724525	-0.346260881	0.00065773	0.003242143	ZNF740	12	53180704	53195142	+	9060	protein_coding	zinc finger protein 740 [Source:HGNC Symbol;Acc:HGNC:27465]	zf-C2H2
ENSG00000115128	6346	3354	2910	4481	3406	3572	199.2184071	154.0328585	132.1920893	128.9855115	149.7579307	161.2032178	4076.949016	3694.849429	0.142512433	0.354524463	0.542173897	SF3B6	2	24067586	24076373	-	1125	protein_coding	splicing factor 3b subunit 6 [Source:HGNC Symbol;Acc:HGNC:30096]	-
ENSG00000120254	8603	3914	3558	2516	2541	2934	25.062677	25.74753739	24.32856129	39.17897651	39.15704359	44.16202329	2816.427222	4591.594964	-0.704654207	5.49E-11	1.02E-09	MTHFD1L	6	150865549	151101887	+	5021	protein_coding	methylenetetrahydrofolate dehydrogenase (NADP+ dependent) 1 like [Source:HGNC Symbol;Acc:HGNC:21055]	-
ENSG00000141905	6077	2812	2360	3971	4193	4649	20.26453019	21.76585477	19.74857192	14.17791056	14.41199895	15.00634248	4520.174051	3189.802109	0.503251087	1.22E-06	1.10E-05	NFIC	19	3314403	3469217	+	9801	protein_coding	nuclear factor I C [Source:HGNC Symbol;Acc:HGNC:7786]	CTF/NFI
ENSG00000165704	7850	3874	2970	3312	2795	3221	102.761949	88.21410427	83.19021108	111.3519955	120.718512	114.8218796	3299.310958	4174.495564	-0.339429419	0.00393332	0.015344643	HPRT1	X	134460165	134520513	+	1612	protein_coding	hypoxanthine phosphoribosyltransferase 1 [Source:HGNC Symbol;Acc:HGNC:5157]	-
ENSG00000116478	8901	4140	3632	2522	2287	2524	31.80529398	29.33828402	26.49617476	51.31915256	52.43568259	57.07243079	2594.765118	4761.640313	-0.875725889	2.97E-14	8.09E-13	HDAC1	1	32292083	32333635	+	3966	protein_coding	histone deacetylase 1 [Source:HGNC Symbol;Acc:HGNC:4852]	-
ENSG00000118515	2984	1260	864	6015	5697	7149	30.10857823	29.00781707	29.78786731	6.828727436	6.334282295	5.388830918	6631.613501	1383.832825	2.257401993	8.31E-81	4.73E-78	SGK1	6	134169246	134318112	-	9992	protein_coding	serum/glucocorticoid regulated kinase 1 [Source:HGNC Symbol;Acc:HGNC:10810]	-
ENSG00000197063	6500	3100	2679	3687	3786	4215	35.18568575	36.75256918	33.48343139	28.35910901	29.71165399	31.85604044	4124.66153	3518.418644	0.230040479	0.03161628	0.086963307	MAFG	17	81918270	81927735	-	5241	protein_coding	MAF bZIP transcription factor G [Source:HGNC Symbol;Acc:HGNC:6781]	TF_bZIP
ENSG00000115307	7039	2914	2785	3921	3609	3618	79.88263602	74.79225706	61.35692766	65.56209969	59.62348343	70.6979699	3959.254508	3589.993537	0.141178379	0.2783672	0.459847855	AUP1	2	74526645	74529760	-	2455	protein_coding	AUP1 lipid droplet regulating VLDL assembly factor [Source:HGNC Symbol;Acc:HGNC:891]	-
ENSG00000173821	7965	3208	2617	3018	3141	3920	5.283430961	5.593439563	5.712449391	6.374834654	5.640315711	5.708562002	3538.205231	3780.150851	-0.096203955	0.374390979	0.56239071	RNF213	17	80260866	80398786	+	28570	protein_coding	ring finger protein 213 [Source:HGNC Symbol;Acc:HGNC:14539]	-
ENSG00000171530	5810	2951	2318	4817	3921	4050	76.82589601	63.61243823	53.76820127	42.36365898	47.26856849	46.06495144	4546.572202	3176.808752	0.517440777	0.000188975	0.001077181	TBCA	5	77691166	77868780	-	3136	protein_coding	tubulin folding cofactor A [Source:HGNC Symbol;Acc:HGNC:11579]	-
ENSG00000070831	8269	3449	2630	2812	2907	3790	8.640150631	9.08584328	9.693591291	11.61569855	10.64318092	10.06903718	3332.008666	3928.465644	-0.238289893	0.032627322	0.089397761	CDC42	1	22025511	22101360	+	16278	protein_coding	cell division cycle 42 [Source:HGNC Symbol;Acc:HGNC:1736]	-
ENSG00000117410	6723	3199	2858	4094	3562	3407	63.21846289	55.95053208	43.79330526	47.46194681	49.61152611	54.9901009	3940.417976	3676.88747	0.10011034	0.481673274	0.660983028	ATP6V0B	1	43974487	43978295	+	3239	protein_coding	ATPase H+ transporting V0 subunit b [Source:HGNC Symbol;Acc:HGNC:861]	-
ENSG00000122863	6356	2835	2505	3840	4110	4176	27.6983838	30.15638217	25.07397518	20.96010415	20.53754464	22.51423179	4292.725396	3313.51256	0.373697669	0.001069773	0.004961668	CHST3	10	71964395	72013558	+	6934	protein_coding	carbohydrate sulfotransferase 3 [Source:HGNC Symbol;Acc:HGNC:1971]	-
ENSG00000086061	6852	2924	1891	3404	3623	5126	63.81323592	69.08818167	79.99066651	58.72525538	55.05171307	44.17117415	4240.23119	3145.897338	0.429608523	0.001896432	0.00819349	DNAJA1	9	33025273	33039907	+	2668	protein_coding	DnaJ heat shock protein family (Hsp40) member A1 [Source:HGNC Symbol;Acc:HGNC:5229]	-
ENSG00000134153	6358	2985	2572	4359	3767	3770	150.1506769	131.9928048	108.0988995	100.1260981	103.2659189	110.3919965	4230.047527	3401.274065	0.314767098	0.018605403	0.056809175	EMC7	15	34084017	34101862	-	1452	protein_coding	ER membrane protein complex subunit 7 [Source:HGNC Symbol;Acc:HGNC:24301]	-
ENSG00000183258	7237	3350	2827	3716	3365	3310	44.4957234	40.98659564	32.9921074	39.61753793	40.28650815	42.17883434	3694.309593	3806.829624	-0.043353497	0.736679206	0.853246976	DDX41	5	177511577	177516961	-	4177	protein_coding	DEAD-box helicase 41 [Source:HGNC Symbol;Acc:HGNC:18674]	-
ENSG00000175203	7276	3361	2830	3608	3308	3397	42.79272764	39.91013104	33.53810227	39.45322184	40.03540314	41.82308597	3659.375618	3819.007633	-0.06163279	0.609918728	0.763322363	DCTN2	12	57530102	57547331	-	4217	protein_coding	dynactin subunit 2 [Source:HGNC Symbol;Acc:HGNC:2712]	-
ENSG00000179632	6751	3118	2910	3887	3617	3454	80.50158796	76.19958876	59.54588263	63.92111736	64.85422447	75.09466669	3898.625715	3675.48516	0.085351132	0.532566464	0.702490257	MAF1	8	144104461	144107611	+	2415	protein_coding	MAF1 homolog, negative regulator of RNA polymerase III [Source:HGNC Symbol;Acc:HGNC:24966]	-
ENSG00000133026	10461	4082	3144	1790	1868	2392	9.935439498	10.54690747	11.05184345	26.54566427	22.75512918	21.74416765	2121.284277	4779.147868	-1.172569648	6.93E-23	4.32E-21	MYH10	17	8474205	8630761	-	9011	protein_coding	myosin heavy chain 10 [Source:HGNC Symbol;Acc:HGNC:7568]	-
ENSG00000143753	5165	2402	2064	4870	4269	4932	99.58170327	88.79549978	83.94854128	48.2844466	49.32826551	52.58797894	4972.666683	2742.663842	0.858969771	2.64E-14	7.30E-13	DEGS1	1	224175756	224193441	+	2446	protein_coding	delta 4-desaturase, sphingolipid 1 [Source:HGNC Symbol;Acc:HGNC:13709]	-
ENSG00000225178	8180	2676	3501	3398	3021	2922	191.3892103	173.084833	136.9978605	210.6365452	151.3744011	245.7040896	3324.327244	4028.627796	-0.277276289	0.108152674	0.230292202	RPSAP58	19	23827162	23828049	+	888	processed_pseudogene	ribosomal protein SA pseudogene 58 [Source:HGNC Symbol;Acc:HGNC:36809]	-
ENSG00000035141	7774	3545	3060	2746	3001	3569	44.50529181	49.47562938	48.15009686	57.60258847	57.70316203	61.79576954	3274.379299	4080.021089	-0.316910272	0.002720315	0.011195123	FAM136A	2	70295975	70302090	-	3086	protein_coding	family with sequence similarity 136 member A [Source:HGNC Symbol;Acc:HGNC:25911]	-
ENSG00000169604	7480	2932	2167	3128	3299	4688	19.11415495	20.50618569	23.84599553	20.89663222	17.99386993	16.49960197	3877.986644	3384.504242	0.195363518	0.138785027	0.278983229	ANTXR1	2	69013178	69249327	+	8185	protein_coding	ANTXR cell adhesion molecule 1 [Source:HGNC Symbol;Acc:HGNC:21014]	-
ENSG00000241553	6429	3199	2664	3836	3791	3772	53.17642189	53.45748336	43.52629429	40.74462096	44.53762003	46.0151595	4044.506736	3536.44456	0.194093936	0.111222078	0.235295175	ARPC4	3	9792495	9807726	+	3608	protein_coding	actin related protein 2/3 complex subunit 4 [Source:HGNC Symbol;Acc:HGNC:707]	-
ENSG00000138029	6609	3259	2719	4024	3491	3568	47.05716547	41.52712378	34.7321873	35.33376259	38.2758113	39.61897153	3937.354834	3615.258667	0.123405405	0.346142451	0.533240697	HADHB	2	26243170	26290465	+	4277	protein_coding	hydroxyacyl-CoA dehydrogenase trifunctional multienzyme complex subunit beta [Source:HGNC Symbol;Acc:HGNC:4803]	-
ENSG00000090863	5542	2372	2065	4382	4318	4981	15.53179405	15.56847595	14.69620796	8.980533032	8.443765964	9.120013984	4824.297355	2796.233785	0.786708567	1.79E-14	5.03E-13	GLG1	16	74447427	74607144	-	14111	protein_coding	golgi glycoprotein 1 [Source:HGNC Symbol;Acc:HGNC:4316]	-
ENSG00000100335	7004	3344	2790	3164	3338	4020	20.94638337	22.4787997	22.15328442	21.19849621	22.23366689	23.01457581	3698.621838	3747.592297	-0.018323237	0.859190259	0.92402344	MIEF1	22	39499432	39518132	+	7555	protein_coding	mitochondrial elongation factor 1 [Source:HGNC Symbol;Acc:HGNC:25979]	-
ENSG00000177885	7385	3600	3232	3148	2939	3341	33.38627521	31.70640797	29.49505553	35.80717743	38.34493438	42.71012041	3330.065968	4114.264151	-0.30434205	0.008441683	0.029394951	GRB2	17	75318076	75405709	-	4716	protein_coding	growth factor receptor bound protein 2 [Source:HGNC Symbol;Acc:HGNC:4566]	-
ENSG00000107331	8027	3437	3063	3186	2894	3007	13.84811623	12.79551197	10.87972339	15.95087585	15.00364271	16.58892042	3223.353477	4084.10504	-0.34170954	0.005095564	0.019158154	ABCA2	9	137007234	137028922	-	11507	protein_coding	ATP binding cassette subfamily A member 2 [Source:HGNC Symbol;Acc:HGNC:32]	-
ENSG00000126698	7469	3820	3078	3188	2934	3115	55.13496026	51.61584895	44.84420211	59.05511994	66.35052581	66.3290179	3272.859756	4139.454584	-0.338550299	0.004724296	0.017932181	DNAJC8	1	28199456	28233029	-	2892	protein_coding	DnaJ heat shock protein family (Hsp40) member C8 [Source:HGNC Symbol;Acc:HGNC:15470]	-
ENSG00000145050	6818	3033	2797	3858	3394	3685	90.21078884	80.72764944	71.72544419	72.88524154	71.22638787	81.49198975	3874.896652	3602.475571	0.105434583	0.390984028	0.577897	MANF	3	51385291	51389397	+	2139	protein_coding	mesencephalic astrocyte derived neurotrophic factor [Source:HGNC Symbol;Acc:HGNC:15461]	-
ENSG00000116161	6230	2967	2221	4048	3618	4500	43.90888645	39.92038253	40.63160056	30.89486554	32.32225995	30.01834029	4284.223811	3209.374994	0.416594801	6.91E-05	0.000437396	CACYBP	1	174999163	175012027	+	4611	protein_coding	calcyclin binding protein [Source:HGNC Symbol;Acc:HGNC:30423]	-
ENSG00000137337	7443	3352	2613	2834	3311	4028	18.59678813	22.10097789	22.00224804	22.3291638	22.09094834	21.36503976	3567.637992	3743.18269	-0.06942095	0.53986817	0.708784274	MDC1	6	30699807	30717447	-	7622	protein_coding	mediator of DNA damage checkpoint 1 [Source:HGNC Symbol;Acc:HGNC:21163]	-
ENSG00000130638	9144	3798	2715	2193	2450	3268	21.39352535	24.31218662	26.53782154	40.7817901	37.21096541	33.00196175	2765.072319	4248.247633	-0.620161664	1.23E-06	1.12E-05	ATXN10	22	45671798	45845307	+	5127	protein_coding	ataxin 10 [Source:HGNC Symbol;Acc:HGNC:10549]	-
ENSG00000168090	7771	3670	3607	3073	2750	2682	55.30712142	50.34604978	40.1806322	63.94134203	66.33715043	80.88925502	3025.456735	4380.869654	-0.533706699	0.000219074	0.001229415	COPS6	7	100088969	100092187	+	2779	protein_coding	COP9 signalosome subunit 6 [Source:HGNC Symbol;Acc:HGNC:21749]	-
ENSG00000182149	6822	3315	2835	3349	3394	3829	22.15060111	22.83475829	21.08119533	20.62853694	22.0204482	23.36413088	3729.602352	3726.58562	0.00189605	0.985866198	0.993163007	IST1	16	71845996	71931199	+	7562	protein_coding	IST1 factor associated with ESCRT-III [Source:HGNC Symbol;Acc:HGNC:28977]	-
ENSG00000168385	9373	3716	2562	2128	2204	3527	14.42580358	15.19827132	19.90276191	29.04914479	25.29975695	21.64082009	2727.868555	4185.407065	-0.618070878	4.56E-05	0.000300506	SEPTIN2	2	241315100	241354027	+	7378	protein_coding	septin 2 [Source:HGNC Symbol;Acc:HGNC:7729]	-
ENSG00000094804	7177	2911	2399	3263	3399	4341	30.7289566	32.56087875	34.0298491	30.90011031	27.53247152	28.15056959	3858.523868	3432.842576	0.167949326	0.121764897	0.25177541	CDC6	17	40287879	40304657	+	5311	protein_coding	cell division cycle 6 [Source:HGNC Symbol;Acc:HGNC:1744]	-
ENSG00000266472	6631	3276	2486	3981	3489	3620	121.3362695	108.1716968	91.84309878	92.39826831	100.280065	94.41169253	3936.701831	3516.987971	0.162570183	0.19685317	0.358977077	MRPS21	1	150293720	150308979	+	1641	protein_coding	mitochondrial ribosomal protein S21 [Source:HGNC Symbol;Acc:HGNC:14046]	-
ENSG00000173457	7306	3336	3065	3270	3234	3271	98.64390771	99.23771211	82.13770362	100.7600854	101.0696613	115.2070862	3465.905567	3924.085348	-0.178823713	0.141854153	0.283267898	PPP1R14B	11	64244479	64246943	-	1658	protein_coding	protein phosphatase 1 regulatory inhibitor subunit 14B [Source:HGNC Symbol;Acc:HGNC:9057]	-
ENSG00000079616	7297	3329	3008	3489	3120	3238	40.46963235	36.81265118	31.26400641	38.69536781	38.78058335	43.47427216	3494.120947	3893.405376	-0.155918199	0.21594311	0.38393344	KIF22	16	29790719	29805385	+	4312	protein_coding	kinesin family member 22 [Source:HGNC Symbol;Acc:HGNC:6391]	-
ENSG00000101849	7088	3131	2603	3213	3483	3962	17.77859271	19.60443552	18.24906524	17.93067783	17.39970863	17.94679995	3753.962992	3595.057703	0.062275001	0.545463001	0.713694257	TBL1X	X	9463295	9741037	+	9039	protein_coding	transducin beta like 1 X-linked [Source:HGNC Symbol;Acc:HGNC:11585]	-
ENSG00000141456	7475	3616	2919	3017	3145	3303	22.94322742	24.3284288	20.90871152	25.9882323	27.61721459	27.65919227	3347.583193	3990.006936	-0.253111503	0.020612337	0.061589897	PELP1	17	4669774	4704337	-	6577	protein_coding	proline, glutamate and leucine rich protein 1 [Source:HGNC Symbol;Acc:HGNC:30134]	-
ENSG00000111667	7258	3496	3113	3540	3068	2958	47.36646855	41.75777137	32.94620615	44.39878156	46.9798279	51.90068188	3406.387309	3998.222137	-0.2309148	0.103975654	0.223909471	USP5	12	6852128	6866632	+	3738	protein_coding	ubiquitin specific peptidase 5 [Source:HGNC Symbol;Acc:HGNC:12628]	-
ENSG00000140795	10713	4586	3593	1731	1419	1373	8.133907772	6.78264026	5.370468953	23.01439825	21.64255247	21.03708644	1612.008235	5220.054235	-1.696206347	2.90E-31	3.22E-29	MYLK3	16	46702282	46790407	-	10644	protein_coding	myosin light chain kinase 3 [Source:HGNC Symbol;Acc:HGNC:29826]	-
ENSG00000135269	7628	2878	2174	2790	3193	4740	32.70307589	38.07128447	46.24898838	40.87722698	33.88031514	31.75193062	3727.686339	3392.775124	0.135016743	0.36312761	0.551271617	TES	7	116210506	116258783	+	4267	protein_coding	testin LIM domain protein [Source:HGNC Symbol;Acc:HGNC:14620]	-
ENSG00000100234	11262	5070	4291	899	908	971	9.768452265	10.03612652	8.782634186	55.94585729	55.32816657	58.09660842	982.3290546	5820.003974	-2.567460702	1.12E-121	1.86E-118	TIMP3	22	32801701	32863043	+	4603	protein_coding	TIMP metallopeptidase inhibitor 3 [Source:HGNC Symbol;Acc:HGNC:11822]	-
ENSG00000139645	7000	3273	2711	3071	3437	3904	17.42862349	19.84161488	18.44304296	18.16216659	18.6552696	19.17074487	3665.444984	3683.530974	-0.006759175	0.949276475	0.972342733	ANKRD52	12	56237807	56258384	-	8813	protein_coding	ankyrin repeat domain 52 [Source:HGNC Symbol;Acc:HGNC:26614]	-
ENSG00000119333	7217	2999	3069	3642	3337	3097	69.95294507	65.19833133	49.51613797	63.37370683	57.85152084	73.44955157	3589.842921	3784.38113	-0.076055977	0.606065559	0.760462786	WDR34	9	128633661	128656787	-	2604	protein_coding	WD repeat domain 34 [Source:HGNC Symbol;Acc:HGNC:28296]	-
ENSG00000116120	7278	2998	2293	3258	3275	4257	24.10167277	24.64459141	26.21435963	24.61469736	22.27409087	21.13617319	3783.452845	3433.392369	0.139079434	0.209069394	0.375147107	FARSB	2	222566899	222656092	-	6761	protein_coding	phenylalanyl-tRNA synthetase subunit beta [Source:HGNC Symbol;Acc:HGNC:17800]	-
ENSG00000203879	8170	3453	3140	2844	2806	2943	27.06333275	27.16148835	23.31210253	35.54349133	33.00049972	37.23124264	3042.342609	4150.338773	-0.448246004	9.45E-05	0.000582004	GDI1	X	154436913	154443467	+	5256	protein_coding	GDP dissociation inhibitor 1 [Source:HGNC Symbol;Acc:HGNC:4226]	-
ENSG00000175445	11558	4359	2997	1100	1280	2031	13.31816932	15.76434855	20.46921875	63.97655937	53.00428356	45.21315236	1528.122858	5001.890318	-1.710762462	1.70E-24	1.19E-22	LPL	8	19901717	19967259	+	4131	protein_coding	lipoprotein lipase [Source:HGNC Symbol;Acc:HGNC:6677]	-
ENSG00000198355	7849	3036	3023	2935	3044	3430	66.78631158	70.4592821	64.97001557	81.65448162	69.38304788	85.71240857	3318.077777	3884.738231	-0.227561246	0.0536118	0.133520569	PIM3	22	49960768	49964072	+	2198	protein_coding	Pim-3 proto-oncogene, serine/threonine kinase [Source:HGNC Symbol;Acc:HGNC:19310]	-
ENSG00000142507	5516	2961	2588	4906	3953	3392	169.5766512	138.9887142	97.59641192	87.16640032	102.7895988	111.4625517	4387.44595	3255.987328	0.430767803	0.013553159	0.043732322	PSMB6	17	4796144	4798502	+	1447	protein_coding	proteasome subunit beta 6 [Source:HGNC Symbol;Acc:HGNC:9543]	-
ENSG00000123144	6484	2885	2603	4077	3801	3459	155.5410626	147.5082911	109.8485704	113.0924726	110.5407534	123.7384628	4041.006868	3399.70559	0.249301139	0.075881668	0.175897486	TRIR	19	12730640	12734684	-	1311	protein_coding	telomerase RNA component interacting RNase [Source:HGNC Symbol;Acc:HGNC:28424]	-
ENSG00000167721	6982	2968	2389	3174	3463	4318	28.62941103	31.77402222	32.42109109	28.79198975	26.88695626	26.85021944	3842.45226	3416.277978	0.169137194	0.117123405	0.24457289	TSR1	17	2322503	2337507	-	5545	protein_coding	TSR1 ribosome maturation factor [Source:HGNC Symbol;Acc:HGNC:25542]	-
ENSG00000109332	7075	3057	2080	3141	3247	4692	15.64113535	16.44738424	19.44902517	16.10694313	15.28861095	12.90594681	3864.333737	3321.76834	0.217473754	0.096131387	0.210716443	UBE2D3	4	102794383	102868896	-	10044	protein_coding	ubiquitin conjugating enzyme E2 D3 [Source:HGNC Symbol;Acc:HGNC:12476]	-
ENSG00000028528	7704	3528	3216	3174	2736	2903	16.21719115	14.21998107	12.34682368	17.99580716	18.10379164	20.47438906	3126.539141	4134.274597	-0.402889487	0.001725112	0.00754486	SNX1	15	64094123	64146090	+	9789	protein_coding	sorting nexin 1 [Source:HGNC Symbol;Acc:HGNC:11172]	-
ENSG00000135052	5984	3136	2546	3735	3664	4186	44.13157015	44.03808754	41.17157627	32.32486363	37.21406228	37.4837792	4087.233656	3381.959403	0.27429167	0.01365112	0.043972486	GOLM1	9	86026146	86100173	-	4233	protein_coding	golgi membrane protein 1 [Source:HGNC Symbol;Acc:HGNC:15451]	-
ENSG00000108819	7890	3428	2812	2763	2925	3430	31.81984775	34.26551748	32.88144007	41.54134549	39.64882108	40.35141113	3208.659097	3940.568636	-0.296737509	0.00350389	0.013886716	PPP1R9B	17	50133737	50150677	-	4343	protein_coding	protein phosphatase 1 regulatory subunit 9B [Source:HGNC Symbol;Acc:HGNC:9298]	-
ENSG00000185043	6556	2670	2853	3992	3533	3642	135.6406194	122.1116449	103.00983	101.8414373	91.1135034	120.7889488	3964.358369	3447.682653	0.201787401	0.15468249	0.3020482	CIB1	15	90229975	90234047	-	1472	protein_coding	calcium and integrin binding 1 [Source:HGNC Symbol;Acc:HGNC:16920]	-
ENSG00000022267	8750	3962	3085	2200	2312	2907	18.77084867	20.06611374	20.64646748	34.13151957	33.95063892	32.79763999	2603.071002	4414.629058	-0.762125929	1.66E-13	4.17E-12	FHL1	X	136146702	136211359	+	5862	protein_coding	four and a half LIM domains 1 [Source:HGNC Symbol;Acc:HGNC:3702]	-
ENSG00000121060	7253	3291	2829	3298	3085	3451	17.36154519	16.51988821	15.12245079	17.45587987	17.39954369	18.55653433	3475.713898	3788.366726	-0.124145742	0.250851182	0.427878272	TRIM25	17	56836387	56914080	-	9501	protein_coding	tripartite motif containing 25 [Source:HGNC Symbol;Acc:HGNC:12932]	-
ENSG00000116209	6501	3238	2083	3991	3607	3774	21.81801027	20.05828365	17.17413242	16.24800049	17.77798402	14.18890505	4033.117387	3293.05513	0.291791796	0.026732857	0.07595133	TMEM59	1	54026681	54053504	-	9149	protein_coding	transmembrane protein 59 [Source:HGNC Symbol;Acc:HGNC:1239]	-
ENSG00000140575	8003	3307	2200	2868	2546	4267	12.46591254	11.25686713	15.43856991	15.90318419	14.43614968	11.91499345	3364.061763	3629.756593	-0.110347531	0.456713972	0.640139125	IQGAP1	15	90388242	90502239	+	11507	protein_coding	IQ motif containing GTPase activating protein 1 [Source:HGNC Symbol;Acc:HGNC:6110]	-
ENSG00000132603	7683	3568	2906	2804	2894	3329	29.5624464	31.03666869	29.21565677	37.0322021	37.77978308	38.17545041	3180.802096	4001.465065	-0.331013332	0.000986178	0.004607172	NIP7	16	69337996	69343106	+	4744	protein_coding	nucleolar pre-rRNA processing protein NIP7 [Source:HGNC Symbol;Acc:HGNC:24328]	-
ENSG00000176095	7158	3122	2832	3111	3240	3719	29.92290193	31.70026702	29.77620691	31.47615936	30.15843837	33.94088369	3548.058495	3710.171931	-0.064142208	0.545283267	0.713599571	IP6K1	3	49724294	49786542	-	5200	protein_coding	inositol hexakisphosphate kinase 1 [Source:HGNC Symbol;Acc:HGNC:18360]	-
ENSG00000161202	7147	3023	2642	3274	3361	3734	25.9840784	27.13384673	24.6684836	25.93216453	24.09567201	26.12688625	3659.538476	3582.774198	0.030324974	0.773288308	0.876427587	DVL3	3	184155377	184173614	+	6302	protein_coding	dishevelled segment polarity protein 3 [Source:HGNC Symbol;Acc:HGNC:3087]	-
ENSG00000176014	9033	4301	3860	2038	1919	2026	25.86454165	24.77363837	21.40324117	52.41057935	54.8204129	61.03994167	2119.497478	4950.621658	-1.223734287	3.66E-24	2.51E-22	TUBB6	18	12307669	12344320	+	3941	protein_coding	tubulin beta 6 class V [Source:HGNC Symbol;Acc:HGNC:20776]	-
ENSG00000147684	6699	2893	2914	3758	3449	3436	45.7767412	42.73616065	34.84020879	37.30649238	35.39229973	44.22866619	3781.057207	3584.09615	0.077523589	0.571829628	0.734267835	NDUFB9	8	124539101	124580648	+	4106	protein_coding	NADH:ubiquinone oxidoreductase subunit B9 [Source:HGNC Symbol;Acc:HGNC:7704]	-
ENSG00000166295	6571	2997	2347	3964	3425	3836	45.85165355	40.29917398	36.93511471	34.74874843	34.81611853	33.82677887	3973.180884	3337.45433	0.251167316	0.030484379	0.084514466	ANAPC16	10	72216000	72235860	+	4324	protein_coding	anaphase promoting complex subunit 16 [Source:HGNC Symbol;Acc:HGNC:26976]	-
ENSG00000198752	8453	3645	3039	2630	2573	2734	16.24972206	16.17127219	14.06138813	23.87742013	22.61830073	23.39629492	2808.985062	4223.656753	-0.588987076	8.63E-08	9.77E-07	CDC42BPB	14	102932380	103057549	-	8095	protein_coding	CDC42 binding protein kinase beta [Source:HGNC Symbol;Acc:HGNC:1738]	-
ENSG00000163882	6167	2774	2730	4153	3598	3648	66.02528045	58.18669561	48.27726408	44.82379417	44.29217764	54.08006051	4051.025014	3363.054462	0.268998612	0.055134302	0.136527924	POLR2H	3	184361718	184368596	+	3146	protein_coding	RNA polymerase II subunit H [Source:HGNC Symbol;Acc:HGNC:9195]	-
ENSG00000108671	6748	3058	2543	3485	3325	3906	24.60892158	23.88337302	22.95945295	21.78468162	21.68700272	22.37496468	3778.107357	3481.730225	0.117925327	0.241872067	0.416565722	PSMD11	17	32444379	32483319	+	7083	protein_coding	proteasome 26S subunit, non-ATPase 11 [Source:HGNC Symbol;Acc:HGNC:9556]	-
ENSG00000164091	7362	3233	2725	2832	3141	3769	24.76738723	27.94274669	27.43800809	29.43534305	28.39650576	29.69474842	3421.82467	3736.838586	-0.126992283	0.231047289	0.403331457	WDR82	3	52254434	52288020	-	5719	protein_coding	WD repeat domain 82 [Source:HGNC Symbol;Acc:HGNC:28826]	-
ENSG00000277443	8990	4799	3395	1762	1826	2285	20.51392074	21.62508157	22.14463215	47.85075605	56.11329505	49.25028478	2061.621303	4913.691351	-1.252553957	1.05E-28	1.02E-26	MARCKS	6	113857345	113863475	+	4296	protein_coding	myristoylated alanine rich protein kinase C substrate [Source:HGNC Symbol;Acc:HGNC:6759]	-
ENSG00000148672	7303	3428	2842	2996	2984	3455	39.64213635	40.16319676	38.05421703	44.17767805	45.55418782	46.85603267	3325.83559	3854.324012	-0.212439574	0.035683284	0.096134172	GLUD1	10	87050202	87094843	-	3780	protein_coding	glutamate dehydrogenase 1 [Source:HGNC Symbol;Acc:HGNC:4335]	-
ENSG00000214517	9731	4511	3655	1518	1642	1935	9.79790338	10.78074431	10.39637287	28.71476039	29.2419588	29.39510125	1791.849219	5053.145677	-1.495576073	2.00E-47	4.38E-45	PPME1	11	74171267	74254703	+	7749	protein_coding	protein phosphatase methylesterase 1 [Source:HGNC Symbol;Acc:HGNC:30178]	-
ENSG00000141551	7784	3482	3035	2851	2825	2970	12.93495894	13.03768553	11.21666589	16.1457048	15.8660514	17.15744957	3060.564432	4046.472518	-0.402906928	0.000312135	0.001681163	CSNK1D	17	82239023	82273731	-	11024	protein_coding	casein kinase 1 delta [Source:HGNC Symbol;Acc:HGNC:2452]	-
ENSG00000105438	6475	3023	2724	3867	3372	3473	86.19029383	76.45149233	64.43598468	65.97969524	67.66975268	75.65149081	3804.010196	3506.21244	0.11794185	0.368338937	0.55643622	KDELR1	19	48382575	48391551	-	2244	protein_coding	KDEL endoplasmic reticulum protein retention receptor 1 [Source:HGNC Symbol;Acc:HGNC:6304]	-
ENSG00000111639	6964	3573	3103	3684	2947	2639	132.7508153	108.0219278	79.15830077	114.7262191	129.3072408	139.3238765	3315.049722	3972.257946	-0.260751008	0.116085578	0.243158982	MRPL51	12	6491886	6493841	-	1388	protein_coding	mitochondrial ribosomal protein L51 [Source:HGNC Symbol;Acc:HGNC:14044]	-
ENSG00000162734	6835	3341	2885	2882	3122	3835	51.3704478	56.60652382	56.90156883	55.69859462	59.80921517	64.07540957	3453.790563	3761.816587	-0.122260146	0.270684527	0.450892129	PEA15	1	160205337	160215376	+	2806	protein_coding	proliferation and apoptosis adaptor protein 15 [Source:HGNC Symbol;Acc:HGNC:8822]	-
ENSG00000076604	7290	3007	3120	3006	3043	3433	32.87719947	33.8549366	31.25497393	36.45186154	33.03022418	42.51935156	3345.14038	3823.569554	-0.192366874	0.116520917	0.243737995	TRAF4	17	28744005	28750956	+	4573	protein_coding	TNF receptor associated factor 4 [Source:HGNC Symbol;Acc:HGNC:12034]	-
ENSG00000125037	4454	2031	1726	5514	4572	4583	64.58712136	54.47529623	44.68569543	23.85150143	23.89248615	25.19104342	5219.734058	2324.921236	1.166882701	3.95E-17	1.46E-15	EMC3	3	9962537	10011116	-	4270	protein_coding	ER membrane protein complex subunit 3 [Source:HGNC Symbol;Acc:HGNC:23999]	-
ENSG00000169718	7259	3190	3007	3129	3035	3252	26.08757694	25.73955814	22.56930647	27.66886342	26.71105956	31.23832984	3331.771606	3834.329408	-0.202380157	0.084196695	0.190380925	DUS1L	17	82057506	82065887	-	5999	protein_coding	dihydrouridine synthase 1 like [Source:HGNC Symbol;Acc:HGNC:30086]	-
ENSG00000167513	7049	2975	2877	3728	3264	2967	67.55754565	60.16754921	44.75638522	58.39986102	54.14485345	64.96269298	3553.82264	3657.377262	-0.041513019	0.783715309	0.883551936	CDT1	16	88803789	88809258	+	2760	protein_coding	chromatin licensing and DNA replication factor 1 [Source:HGNC Symbol;Acc:HGNC:24576]	-
ENSG00000074842	3217	1489	1404	6505	5338	4873	193.8931142	161.8481974	120.9068743	43.83817737	44.57404384	52.14448606	5970.821644	1760.709586	1.762598483	3.32E-28	3.12E-26	MYDGF	19	4641374	4670370	-	1678	protein_coding	myeloid derived growth factor [Source:HGNC Symbol;Acc:HGNC:16948]	-
ENSG00000148300	8437	3963	3335	2265	2214	2610	42.68490602	42.44220629	40.94360961	72.69097861	75.00711274	78.31197193	2497.809746	4477.884556	-0.841812325	1.57E-16	5.45E-15	REXO4	9	133406059	133418096	-	2654	protein_coding	REX4 homolog, 3'-5' exonuclease [Source:HGNC Symbol;Acc:HGNC:12820]	-
ENSG00000145623	7029	2731	2020	2918	3108	4982	20.3437475	22.04148707	28.91271596	22.40399959	19.12227777	17.54782268	3818.410504	3163.75383	0.270596759	0.07184576	0.16825612	OSMR	5	38845858	38945596	+	7174	protein_coding	oncostatin M receptor [Source:HGNC Symbol;Acc:HGNC:8507]	-
ENSG00000198911	8271	3680	3341	2699	2392	2403	17.86561526	16.10610329	13.24062118	25.02991972	24.46443352	27.55610091	2663.125728	4346.216434	-0.706761195	7.07E-08	8.15E-07	SREBF2	22	41833079	41907307	+	7556	protein_coding	sterol regulatory element binding transcription factor 2 [Source:HGNC Symbol;Acc:HGNC:11290]	bHLH
ENSG00000136448	6700	2997	2563	3465	3348	3710	25.98660609	25.5414757	23.1611293	22.97245822	22.57383364	23.95086092	3718.4572	3459.966766	0.103971971	0.326976487	0.512828142	NMT1	17	45051610	45109016	+	6669	protein_coding	N-myristoyltransferase 1 [Source:HGNC Symbol;Acc:HGNC:7857]	-
ENSG00000071859	6636	2987	2671	3657	3410	3421	71.67229845	67.98216054	55.81088934	59.4592042	58.7941136	65.22685787	3723.871149	3495.537896	0.091396986	0.46496823	0.647078417	FAM50A	X	154444141	154450654	+	2552	protein_coding	family with sequence similarity 50 member A [Source:HGNC Symbol;Acc:HGNC:18786]	-
ENSG00000131981	7411	3244	3274	3241	2773	2838	73.71584419	64.15727271	53.73208593	77.06283271	74.10284991	92.7869044	3145.406099	4004.74488	-0.34819712	0.014305114	0.045665975	LGALS3	14	55124110	55145423	+	2199	protein_coding	galectin 3 [Source:HGNC Symbol;Acc:HGNC:6563]	-
ENSG00000176087	6030	2733	2606	3987	3656	3767	54.66362744	50.98854407	42.99196836	37.79687266	37.63258893	44.51976076	4048.058867	3266.603807	0.309972477	0.016315929	0.050943205	SLC35A4	5	140564828	140569100	+	3648	protein_coding	solute carrier family 35 member A4 [Source:HGNC Symbol;Acc:HGNC:20753]	-
ENSG00000075426	6828	2931	2591	2888	3379	4155	20.16832885	24.0035308	24.15367678	21.79980359	20.5570502	22.54583563	3653.100029	3470.093745	0.074378311	0.522775827	0.694399255	FOSL2	2	28392448	28417317	+	7162	protein_coding	FOS like 2, AP-1 transcription factor subunit [Source:HGNC Symbol;Acc:HGNC:3798]	TF_bZIP
ENSG00000204371	7702	3487	3144	2956	2806	2643	20.28352918	19.58578444	15.09648194	24.16178131	24.03052681	26.88114894	2990.919098	4085.061159	-0.449819105	0.000758978	0.003665116	EHMT2	6	31879759	31897687	-	7289	protein_coding	euchromatic histone lysine methyltransferase 2 [Source:HGNC Symbol;Acc:HGNC:14129]	-
ENSG00000234127	6723	3008	2530	3383	3345	3734	38.65738681	38.88130467	35.51765676	35.12205751	34.5207784	36.02277908	3694.159967	3452.664895	0.097483664	0.345662975	0.532749019	TRIM26	6	30184455	30213427	-	4377	protein_coding	tripartite motif containing 26 [Source:HGNC Symbol;Acc:HGNC:12962]	-
ENSG00000130713	7404	3518	2897	3064	2881	2946	36.1434784	34.56994237	28.92766802	39.92950612	41.67823059	42.58100218	3153.904353	3930.902492	-0.317738808	0.007616891	0.026942203	EXOSC2	9	130693721	130704894	+	4240	protein_coding	exosome component 2 [Source:HGNC Symbol;Acc:HGNC:17097]	-
ENSG00000116062	6348	2746	1773	3481	3460	4895	15.83779937	16.0133105	18.53885924	13.20426024	12.54768477	10.05138129	4135.276159	2938.216559	0.491843788	0.000210097	0.001184705	MSH6	2	47695530	47810101	+	10993	protein_coding	mutS homolog 6 [Source:HGNC Symbol;Acc:HGNC:7329]	-
ENSG00000143398	7487	3378	2651	2329	2949	3906	21.55166521	27.75877701	30.08729052	31.67419017	31.39375333	30.56660956	3203.67164	3778.122521	-0.237801528	0.076099574	0.176292483	PIP5K1A	1	151197949	151249536	+	5405	protein_coding	phosphatidylinositol-4-phosphate 5-kinase type 1 alpha [Source:HGNC Symbol;Acc:HGNC:8994]	-
ENSG00000136193	7160	2759	1984	2335	3253	5188	19.30999424	27.36487916	35.71368994	27.07039699	22.91496576	20.44387069	3719.828434	3179.866896	0.225777912	0.223301686	0.393740036	SCRN1	7	29920104	29990289	-	6048	protein_coding	secernin 1 [Source:HGNC Symbol;Acc:HGNC:22192]	-
ENSG00000162889	7450	3394	2916	2783	2889	3222	33.18090926	35.0378001	31.97717619	40.60856965	40.6405117	43.32003458	3137.805722	3901.095166	-0.313899038	0.002612627	0.010792038	MAPKAPK2	1	206684944	206734283	+	4195	protein_coding	MAPK activated protein kinase 2 [Source:HGNC Symbol;Acc:HGNC:6887]	-
ENSG00000076248	6124	2881	2560	3980	3568	3540	77.54686499	70.7164142	57.41481004	54.55099776	56.37631489	62.1508878	3941.468819	3316.747704	0.249285695	0.0597831	0.145972964	UNG	12	109097574	109110992	+	2567	protein_coding	uracil DNA glycosylase [Source:HGNC Symbol;Acc:HGNC:12572]	-
ENSG00000112308	6129	2774	1665	3503	3377	5191	67.62071617	66.31089681	83.41231119	54.08982713	53.77969543	40.04792924	4203.965221	2861.086756	0.554212942	0.000149099	0.000875926	C6orf62	6	24704861	24719998	-	2591	protein_coding	chromosome 6 open reading frame 62 [Source:HGNC Symbol;Acc:HGNC:20998]	-
ENSG00000100764	5866	2957	2004	3716	3817	4263	30.32446348	31.68500591	28.9582458	21.88496328	24.23488693	20.37705117	4162.182373	3042.532509	0.451715792	6.15E-05	0.000393755	PSMC1	14	90256527	90275429	+	6129	protein_coding	proteasome 26S subunit, ATPase 1 [Source:HGNC Symbol;Acc:HGNC:9547]	-
ENSG00000064115	7772	3471	3206	2758	2763	2644	25.06241277	25.54016588	19.99998014	32.28849122	31.67783432	36.3009786	2900.968839	4119.855284	-0.506038944	8.04E-05	0.000502096	TM7SF3	12	26971579	27014434	-	5504	protein_coding	transmembrane 7 superfamily member 3 [Source:HGNC Symbol;Acc:HGNC:23049]	-
ENSG00000105993	7382	3374	2767	2831	2841	3412	9.451616833	9.648319657	9.482323275	11.26747549	11.31315061	11.51069629	3196.550452	3812.666769	-0.254152004	0.010113078	0.034200247	DNAJB6	7	157335381	157417439	+	14981	protein_coding	DnaJ heat shock protein family (Hsp40) member B6 [Source:HGNC Symbol;Acc:HGNC:14888]	-
ENSG00000227081	6320	4167	2413	3816	3044	2826	748.4714298	607.3313806	461.4009836	566.722275	820.8477548	589.7261441	3459.298295	3764.056241	-0.121757816	0.497011378	0.672908939	AC005912.1	12	3211663	3211917	-	255	processed_pseudogene	ribosomal protein S27 (RPS27) pseudogene	-
ENSG00000125651	5689	2694	2446	4054	3705	3998	70.50207584	65.54213504	57.8762584	45.23144238	47.05307432	53.00304387	4163.482395	3119.331358	0.417294466	0.000584056	0.002919402	GTF2F1	19	6379572	6393981	-	2876	protein_coding	general transcription factor IIF subunit 1 [Source:HGNC Symbol;Acc:HGNC:4652]	-
ENSG00000168411	6774	2875	2194	2660	3458	4610	20.60749279	27.2510174	29.72924928	23.99247526	22.36936325	21.17904346	3739.391444	3255.175789	0.19973537	0.160116175	0.310107471	RFWD3	16	74621399	74666877	-	6456	protein_coding	ring finger and WD repeat domain 3 [Source:HGNC Symbol;Acc:HGNC:25539]	-
ENSG00000163814	4761	2018	1627	3838	4464	5858	29.49609123	34.89778764	37.47557991	16.72800009	15.57589146	15.58020791	4949.208391	2326.392912	1.088582602	3.54E-19	1.53E-17	CDCP1	3	45082277	45146422	-	6508	protein_coding	CUB domain containing protein 1 [Source:HGNC Symbol;Acc:HGNC:24357]	-
ENSG00000113712	6774	3045	2094	3126	3194	4331	18.38322478	19.10653119	21.20119813	18.21227752	17.98424762	15.34389435	3726.401835	3272.400606	0.186691542	0.116080494	0.243158982	CSNK1A1	5	149492982	149551471	-	8505	protein_coding	casein kinase 1 alpha 1 [Source:HGNC Symbol;Acc:HGNC:2451]	-
ENSG00000158941	7472	3203	3111	2907	2841	3030	22.25219942	22.12143814	19.30678842	26.14876115	24.62391499	29.67249881	3106.199085	3923.948765	-0.336900588	0.005002379	0.018862033	CCAR2	8	22604632	22621514	+	6534	protein_coding	cell cycle and apoptosis regulator 2 [Source:HGNC Symbol;Acc:HGNC:23360]	-
ENSG00000142208	7301	3286	2872	3293	3002	2788	14.75559594	13.68327085	10.39913677	14.9566288	14.78784315	16.03524713	3236.25782	3814.690775	-0.23741194	0.086122557	0.193465262	AKT1	14	104769349	104795751	-	11162	protein_coding	AKT serine/threonine kinase 1 [Source:HGNC Symbol;Acc:HGNC:391]	-
ENSG00000068323	7646	3384	2966	2625	2757	3159	31.20784911	33.34152868	31.26249626	41.55805052	40.40518848	43.93714919	3009.096007	3954.064767	-0.393813212	0.000151827	0.000890115	TFE3	X	49028726	49043410	-	4207	protein_coding	transcription factor binding to IGHM enhancer 3 [Source:HGNC Symbol;Acc:HGNC:11752]	bHLH
ENSG00000143106	7284	3734	2620	2894	3005	2985	25.24340179	26.66294038	21.67370639	29.04729087	32.71115806	28.47585959	3149.647535	3862.545254	-0.294615741	0.015540034	0.048973089	PSMA5	1	109399042	109426448	-	5734	protein_coding	proteasome subunit alpha 5 [Source:HGNC Symbol;Acc:HGNC:9534]	-
ENSG00000148396	6737	3018	2555	3245	3207	3738	16.27079744	16.35713769	15.60173624	15.44354607	15.1979715	15.96287968	3591.463066	3470.435661	0.04955519	0.622221412	0.772363365	SEC16A	9	136440096	136483759	-	9975	protein_coding	SEC16 homolog A, endoplasmic reticulum export factor [Source:HGNC Symbol;Acc:HGNC:29006]	-
ENSG00000012660	8008	3587	2579	2474	2601	3250	32.45188526	34.70521992	35.48649405	48.02315008	47.25457549	42.15196034	2921.748805	3911.93434	-0.421651827	0.000123934	0.000741632	ELOVL5	6	53267398	53349179	-	3813	protein_coding	ELOVL fatty acid elongase 5 [Source:HGNC Symbol;Acc:HGNC:21308]	-
ENSG00000136718	6933	3165	2822	3008	3185	3377	38.96593234	41.96921913	36.414789	41.05960657	41.17685825	45.55021675	3382.414853	3683.236379	-0.122551822	0.271973656	0.452472484	IMP4	2	130342225	130347810	+	3861	protein_coding	IMP U3 small nucleolar ribonucleoprotein 4 [Source:HGNC Symbol;Acc:HGNC:30856]	-
ENSG00000167969	7408	3353	2923	3170	2891	2727	49.48502529	45.9067807	35.43554931	52.86909196	52.56786521	56.85511575	3129.214018	3881.807657	-0.311087743	0.021942828	0.064654656	ECI1	16	2239402	2252300	-	3204	protein_coding	enoyl-CoA delta isomerase 1 [Source:HGNC Symbol;Acc:HGNC:2703]	-
ENSG00000117394	7337	3211	2916	2803	2975	3204	31.74688178	34.27513383	30.20716596	37.99118494	36.52502614	41.15207089	3172.342389	3813.182114	-0.265268709	0.016402249	0.051169446	SLC2A1	1	42925375	42958868	-	4416	protein_coding	solute carrier family 2 member 1 [Source:HGNC Symbol;Acc:HGNC:11005]	-
ENSG00000189343	7141	3090	3094	3403	2950	2750	192.7561695	169.974028	129.6637355	184.9233339	175.7830803	218.3699355	3245.768897	3817.163208	-0.233833664	0.123794457	0.254993562	RPS2P46	17	19445970	19446852	-	883	processed_pseudogene	ribosomal protein S2 pseudogene 46 [Source:HGNC Symbol;Acc:HGNC:35839]	-
ENSG00000130770	6717	2949	2935	3547	3094	3176	79.73302018	70.74757332	59.42880771	69.03013425	66.57697396	82.20747903	3486.631926	3617.938451	-0.052982356	0.701305321	0.830561106	ATP5IF1	1	28236109	28246906	+	2225	protein_coding	ATP synthase inhibitory factor subunit 1 [Source:HGNC Symbol;Acc:HGNC:871]	-
ENSG00000108468	6573	3040	2165	3043	3334	4262	49.99934857	55.72398944	58.29285634	49.37559808	50.16585634	44.3247702	3727.138886	3269.246688	0.188674669	0.098644223	0.215122734	CBX1	17	48070052	48101478	-	3044	protein_coding	chromobox 1 [Source:HGNC Symbol;Acc:HGNC:1551]	-
ENSG00000090487	7637	3464	2824	2995	2584	2899	37.60915381	33.00680267	30.30291781	43.84356591	43.68646172	44.1862989	3000.72987	3916.463776	-0.384506877	0.000909762	0.0042914	SPG21	15	64963022	64990310	-	3983	protein_coding	SPG21 abhydrolase domain containing, maspardin [Source:HGNC Symbol;Acc:HGNC:20373]	-
ENSG00000163527	5941	2661	1505	3506	3324	5458	35.02902975	33.78247186	45.39303543	27.13701609	26.70135642	18.73608702	4267.940934	2712.182148	0.653045198	5.37E-05	0.000348267	STT3B	3	31532638	31637616	+	5006	protein_coding	STT3 oligosaccharyltransferase complex catalytic subunit B [Source:HGNC Symbol;Acc:HGNC:30611]	-
ENSG00000112983	7710	3219	2473	2792	2807	3384	19.81891234	20.26847286	19.99559144	25.02102658	22.9486759	21.87332056	3160.372519	3673.75225	-0.218171483	0.040668457	0.107005589	BRD8	5	138139766	138178986	-	7046	protein_coding	bromodomain containing 8 [Source:HGNC Symbol;Acc:HGNC:19874]	-
ENSG00000144029	7414	3513	2935	2970	2747	2729	17.74753466	16.69761546	13.57452421	20.25445252	21.0829795	21.85324263	3000.467078	3948.413677	-0.396135532	0.001615294	0.007122276	MRPS5	2	95085369	95149434	-	8370	protein_coding	mitochondrial ribosomal protein S5 [Source:HGNC Symbol;Acc:HGNC:14498]	-
ENSG00000173706	8953	3745	2938	2114	2018	2486	10.61153732	10.30406754	10.38756954	20.54604574	18.87980037	18.37601398	2328.44668	4299.517598	-0.885580024	4.27E-17	1.57E-15	HEG1	3	124965710	125055997	-	9964	protein_coding	heart development protein with EGF like domains 1 [Source:HGNC Symbol;Acc:HGNC:29227]	-
ENSG00000084652	8016	3639	3083	2465	2444	2602	24.10811429	24.31429781	21.18327516	35.84184603	35.74379219	37.57041923	2657.355433	4167.280774	-0.649233107	2.74E-09	3.98E-08	TXLNA	1	32179675	32198285	+	5114	protein_coding	taxilin alpha [Source:HGNC Symbol;Acc:HGNC:30685]	-
ENSG00000136868	6285	2570	2122	3297	3613	4358	32.05092809	35.72759941	35.2653652	27.93272386	25.09152392	25.70355777	3957.781675	3023.832446	0.387535334	0.000385133	0.002018709	SLC31A1	9	113221544	113264492	+	5145	protein_coding	solute carrier family 31 member 1 [Source:HGNC Symbol;Acc:HGNC:11016]	-
ENSG00000145901	6859	3056	2986	2882	3099	3362	24.88269921	27.21694036	24.16243615	27.07388996	26.49897748	32.12325276	3298.043259	3706.029621	-0.167587238	0.161446449	0.311564145	TNIP1	5	151029945	151093577	-	5793	protein_coding	TNFAIP3 interacting protein 1 [Source:HGNC Symbol;Acc:HGNC:16903]	-
ENSG00000198356	4897	2142	1915	4840	4324	4113	146.5353346	133.1670859	103.6561813	67.78185437	65.13114575	72.24236839	4727.803882	2530.096737	0.901989182	6.14E-11	1.13E-09	GET3	19	12737139	12748323	+	1652	protein_coding	guided entry of tail-anchored proteins factor 3, ATPase [Source:HGNC Symbol;Acc:HGNC:752]	-
ENSG00000122359	7555	3493	3023	2832	2682	2612	16.63863357	16.02866654	12.77429903	20.29295164	20.61081888	22.13037402	2887.888605	4005.923893	-0.472188776	0.000200145	0.001134041	ANXA11	10	80150889	80205572	-	8513	protein_coding	annexin A11 [Source:HGNC Symbol;Acc:HGNC:535]	-
ENSG00000112996	8015	3905	2940	2351	2159	2820	19.02703845	17.77401004	18.99796889	29.65571755	31.74036069	29.64777427	2574.300397	4200.328907	-0.706087178	1.10E-11	2.21E-10	MRPS30	5	44808947	44820428	+	6180	protein_coding	mitochondrial ribosomal protein S30 [Source:HGNC Symbol;Acc:HGNC:8769]	-
ENSG00000168461	7070	2977	2118	2633	3070	4315	24.04885819	28.52306489	32.80680215	29.5222436	27.30830154	24.10436841	3490.256167	3308.594505	0.076485976	0.580089088	0.740746391	RAB31	18	9708275	9862551	+	5476	protein_coding	RAB31, member RAS oncogene family [Source:HGNC Symbol;Acc:HGNC:9771]	-
ENSG00000130332	5243	2277	2198	4667	4037	3753	138.4481868	121.8210765	92.6760538	71.10754298	67.83983062	81.24625619	4442.313375	2771.446622	0.680911314	5.53E-06	4.43E-05	LSM7	19	2321520	2328611	-	1686	protein_coding	LSM7 homolog, U6 small nuclear RNA and mRNA degradation associated [Source:HGNC Symbol;Acc:HGNC:20470]	-
ENSG00000130725	6629	2842	2679	3365	3256	3403	96.55943662	95.04040164	81.28512929	86.96490301	81.90416386	95.78744002	3550.759003	3443.690882	0.044327219	0.711026199	0.837730029	UBE2M	19	58555712	58558954	-	1743	protein_coding	ubiquitin conjugating enzyme E2 M [Source:HGNC Symbol;Acc:HGNC:12491]	-
ENSG00000133639	5107	2138	1842	4462	4062	4541	46.46479453	43.02774501	39.36275201	24.31345381	22.36013436	23.90068121	4620.181556	2530.481549	0.868009202	1.00E-14	2.90E-13	BTG1	12	92140278	92145846	-	4803	protein_coding	BTG anti-proliferation factor 1 [Source:HGNC Symbol;Acc:HGNC:1130]	-
ENSG00000128463	6357	3026	2717	3677	3324	3048	41.37413301	38.04613141	28.54892346	32.70196363	34.19609012	38.09352071	3582.744166	3483.937948	0.04057821	0.77920617	0.880509596	EMC4	15	34225013	34230156	+	4445	protein_coding	ER membrane protein complex subunit 4 [Source:HGNC Symbol;Acc:HGNC:28032]	-
ENSG00000124214	7235	3343	2571	2675	2702	3619	32.68007088	33.57830428	36.80334422	40.40955633	41.01737213	39.13699515	3149.846712	3684.761721	-0.226197565	0.032805	0.089745215	STAU1	20	49113339	49188367	-	4094	protein_coding	staufen double-stranded RNA binding protein 1 [Source:HGNC Symbol;Acc:HGNC:11370]	-
ENSG00000067167	7447	3240	1996	2551	2682	4207	30.88604539	33.03123657	42.39980468	41.22109687	39.39754043	30.1119293	3278.705882	3414.81291	-0.059349916	0.700680119	0.830328087	TRAM1	8	70573218	70608416	-	4131	protein_coding	translocation associated membrane protein 1 [Source:HGNC Symbol;Acc:HGNC:20568]	-
ENSG00000185627	4901	2279	2107	4716	3904	4205	54.26142538	45.69213199	40.27382687	25.78032853	26.33503983	30.20703756	4550.579129	2671.479784	0.769087935	1.06E-08	1.39E-07	PSMD13	11	236966	252984	+	4347	protein_coding	proteasome 26S subunit, non-ATPase 13 [Source:HGNC Symbol;Acc:HGNC:9558]	-
ENSG00000129657	8042	3771	3303	2213	2214	2518	10.68799923	10.8769424	10.12302298	17.75682899	18.29126683	19.87695123	2449.799737	4323.571021	-0.81911292	1.76E-14	4.97E-13	SEC14L1	17	77088749	77217101	+	10356	protein_coding	SEC14 like lipid binding 1 [Source:HGNC Symbol;Acc:HGNC:10698]	-
ENSG00000076108	6859	3029	2516	2653	3060	3932	12.15349542	14.25934545	14.99398107	14.36518085	13.93591465	14.36153255	3374.886612	3477.241805	-0.042928228	0.711833663	0.838419098	BAZ2A	12	56595596	56636816	-	10918	protein_coding	bromodomain adjacent to zinc finger domain 2A [Source:HGNC Symbol;Acc:HGNC:962]	MBD
ENSG00000164466	6165	2861	2311	3047	3320	4339	20.57487244	22.80431298	24.38899161	19.03198652	19.40237114	19.44423409	3747.247214	3200.40174	0.227975382	0.038543719	0.10234485	SFXN1	5	175477062	175529742	+	7407	protein_coding	sideroflexin 1 [Source:HGNC Symbol;Acc:HGNC:16085]	-
ENSG00000099341	6639	2897	2816	3473	3229	2989	55.94357559	52.90877353	40.07844374	48.89162243	46.86689537	56.52027758	3452.155131	3529.760466	-0.031935422	0.82335206	0.904711538	PSMD8	19	38374536	38383824	+	3105	protein_coding	proteasome 26S subunit, non-ATPase 8 [Source:HGNC Symbol;Acc:HGNC:9566]	-
ENSG00000125107	7343	2769	1949	2769	2836	4364	12.76321938	13.29712394	16.74408875	15.47380608	12.81836066	11.19374259	3467.390063	3198.571807	0.115325879	0.439569471	0.624346466	CNOT1	16	58519951	58629885	-	10851	protein_coding	CCR4-NOT transcription complex subunit 1 [Source:HGNC Symbol;Acc:HGNC:7877]	-
ENSG00000131653	7498	3274	2915	2964	2678	2697	33.02445321	30.3516441	25.01369672	38.19347866	36.63602648	40.46897398	2962.074141	3863.824408	-0.383630082	0.002595966	0.010731919	TRAF7	16	2155698	2178129	+	4489	protein_coding	TNF receptor associated factor 7 [Source:HGNC Symbol;Acc:HGNC:20456]	-
ENSG00000136235	6103	2842	2438	3761	3359	3507	31.14393158	28.29399804	24.17382457	23.10467247	23.63558901	25.15532906	3770.061816	3241.778901	0.217989171	0.076427668	0.176847079	GPNMB	7	23235967	23275108	+	6040	protein_coding	glycoprotein nmb [Source:HGNC Symbol;Acc:HGNC:4462]	-
ENSG00000124145	5867	2730	2143	2746	3736	4786	52.56155014	72.7425819	76.25701889	51.34167858	52.48105199	51.11119104	3931.791114	3022.248153	0.379773203	0.007658275	0.027069376	SDC4	20	45325288	45348424	-	2613	protein_coding	syndecan 4 [Source:HGNC Symbol;Acc:HGNC:10661]	-
ENSG00000079739	7633	3482	3158	2753	2443	2524	33.77322565	30.48625019	25.77479252	42.81026695	42.90099353	48.27304055	2740.266167	4077.921148	-0.573439983	7.62E-06	5.94E-05	PGM1	1	63593411	63660245	+	4077	protein_coding	phosphoglucomutase 1 [Source:HGNC Symbol;Acc:HGNC:8905]	-
ENSG00000155229	7843	3446	3110	2600	2452	2465	22.56481463	21.64676987	17.80798753	31.11909658	30.03626644	33.63140489	2668.219674	4077.937185	-0.612113653	7.87E-07	7.40E-06	MMS19	10	97458324	97498794	-	5763	protein_coding	MMS19 homolog, cytosolic iron-sulfur assembly component [Source:HGNC Symbol;Acc:HGNC:13824]	-
ENSG00000159069	7882	3205	3332	2545	2406	2523	38.64303547	37.16150396	31.88894816	54.71497697	48.87465825	63.03977262	2648.239347	4097.504538	-0.629595265	1.57E-06	1.39E-05	FBXW5	9	136940435	136944738	-	3294	protein_coding	F-box and WD repeat domain containing 5 [Source:HGNC Symbol;Acc:HGNC:13613]	-
ENSG00000076003	5925	2205	1789	3436	3865	4669	41.56087506	47.55489622	47.01050309	32.76470226	26.78627817	26.962991	4202.054394	2670.582263	0.652359344	1.45E-07	1.55E-06	MCM6	2	135839626	135876443	-	4135	protein_coding	minichromosome maintenance complex component 6 [Source:HGNC Symbol;Acc:HGNC:6949]	-
ENSG00000137824	7339	3351	3026	2727	2613	2832	26.67051832	25.99560563	23.05573991	32.81478394	32.91493477	36.87579909	2890.854386	3917.199023	-0.438018843	0.000125528	0.000749373	RMDN3	15	40735884	40755851	-	5114	protein_coding	regulator of microtubule dynamics 3 [Source:HGNC Symbol;Acc:HGNC:25550]	-
ENSG00000125445	6198	2775	2599	3663	3282	3352	55.06696734	50.18882517	41.94669497	42.59828905	41.89763232	48.68405212	3656.050175	3307.77471	0.144730282	0.267100637	0.447013564	MRPS7	17	75261674	75266376	+	3327	protein_coding	mitochondrial ribosomal protein S7 [Source:HGNC Symbol;Acc:HGNC:14499]	-
ENSG00000063660	6642	2974	2775	3460	3170	2847	26.53397686	24.72861093	18.17411248	23.2868884	22.90548354	26.5164532	3380.757859	3540.072197	-0.066381021	0.651052736	0.794161602	GPC1	2	240435663	240468076	+	6522	protein_coding	glypican 1 [Source:HGNC Symbol;Acc:HGNC:4449]	-
ENSG00000170606	5278	2490	1534	3327	3545	5688	32.61515061	35.35062033	46.41578207	23.65496537	24.51535505	18.73778042	4356.529314	2548.37511	0.77299321	5.10E-07	4.94E-06	HSPA4	5	133052013	133106449	+	5102	protein_coding	heat shock protein family A (Hsp70) member 4 [Source:HGNC Symbol;Acc:HGNC:5237]	-
ENSG00000141367	6345	2431	1572	3309	2995	5207	13.98295154	12.87398871	18.3159378	12.25801236	10.31713936	8.277149994	3991.415277	2726.068245	0.548813466	0.000867478	0.004116289	CLTC	17	59619689	59696956	+	11836	protein_coding	clathrin heavy chain [Source:HGNC Symbol;Acc:HGNC:2092]	-
ENSG00000135316	6064	2874	1817	3158	3209	4706	19.64305829	20.30396746	24.36623338	17.24417873	17.95378401	14.08244635	3860.599748	2958.207025	0.383501329	0.004369805	0.016749241	SYNCRIP	6	85607785	85643792	-	8041	protein_coding	synaptotagmin binding cytoplasmic RNA interacting protein [Source:HGNC Symbol;Acc:HGNC:16918]	-
ENSG00000166681	6985	3424	2917	3073	2668	2747	142.3134171	125.6849636	105.8964601	147.8890571	159.2536134	168.3239499	3014.514835	3833.433962	-0.346485936	0.00803089	0.028196497	BEX3	X	103376340	103378077	+	1080	protein_coding	brain expressed X-linked 3 [Source:HGNC Symbol;Acc:HGNC:13388]	-
ENSG00000186815	6331	2824	2409	3658	3335	3255	20.96215873	19.44027278	15.52682986	16.58635518	16.2528396	17.20106364	3644.164885	3260.457014	0.160306012	0.216166431	0.384182411	TPCN1	12	113221050	113298585	+	8728	protein_coding	two pore segment channel 1 [Source:HGNC Symbol;Acc:HGNC:18182]	-
ENSG00000179115	5551	2403	2247	4043	3707	3856	83.07879891	77.48600424	65.95731837	52.14876628	49.59209914	57.53283019	4116.000244	2894.068648	0.508382514	4.43E-05	0.000292832	FARSA	19	12922479	12934037	-	2434	protein_coding	phenylalanyl-tRNA synthetase subunit alpha [Source:HGNC Symbol;Acc:HGNC:3592]	-
ENSG00000133612	7662	3396	3061	2476	2542	2658	10.96017967	11.44608038	9.794031734	15.50584806	15.09756707	16.88326981	2716.089103	4005.493751	-0.560388844	7.93E-07	7.45E-06	AGAP3	7	151085831	151144436	+	11299	protein_coding	ArfGAP with GTPase domain, ankyrin repeat and PH domain 3 [Source:HGNC Symbol;Acc:HGNC:16923]	-
ENSG00000104897	6125	2971	2565	3309	3250	3574	59.3197901	59.26528969	53.33310686	50.19902416	53.49063372	57.29495812	3580.718849	3352.994004	0.09553007	0.38966657	0.576633646	SF3A2	19	2236824	2248655	+	2790	protein_coding	splicing factor 3a subunit 2 [Source:HGNC Symbol;Acc:HGNC:10766]	-
ENSG00000166147	7684	3056	2396	2269	2563	3786	7.067684106	8.120924122	9.816637208	10.94249442	9.560227721	9.29941537	2997.365654	3572.366591	-0.253568798	0.068027432	0.161284063	FBN1	15	48408306	48645849	-	16057	protein_coding	fibrillin 1 [Source:HGNC Symbol;Acc:HGNC:3603]	-
ENSG00000050426	7949	3491	2923	2226	2260	2885	18.45741465	19.06199539	19.91274001	30.13315109	29.07152476	30.19956745	2586.191056	4025.906294	-0.638351661	4.21E-10	6.92E-09	LETMD1	12	51047962	51060424	+	6032	protein_coding	LETM1 domain containing 1 [Source:HGNC Symbol;Acc:HGNC:24241]	-
ENSG00000269893	7120	3739	2694	2607	2578	2991	19.73231495	19.84879437	18.8448601	24.6378805	28.42266036	25.40743348	2882.173753	3870.85295	-0.425206328	9.88E-05	0.000605842	SNHG8	4	118278709	118285316	+	6608	lncRNA	small nucleolar RNA host gene 8 [Source:HGNC Symbol;Acc:HGNC:33098]	-
ENSG00000116871	7747	3297	3098	2362	2444	2753	22.41268662	23.59008139	21.74501613	33.60732337	31.4199309	36.62871114	2665.829127	4000.092947	-0.585241655	1.25E-07	1.37E-06	MAP7D1	1	36155579	36180849	+	5271	protein_coding	MAP7 domain containing 1 [Source:HGNC Symbol;Acc:HGNC:25514]	-
ENSG00000162191	7760	3681	3172	2576	2383	2129	50.88493207	47.88302674	35.00729054	70.07956622	73.02665543	78.07333252	2528.620578	4180.737281	-0.725577896	4.58E-07	4.49E-06	UBXN1	11	62676498	62679117	-	2532	protein_coding	UBX domain protein 1 [Source:HGNC Symbol;Acc:HGNC:18402]	-
ENSG00000152291	7816	3213	2435	2154	2521	3546	15.49683387	18.44948875	21.23613643	25.70799296	23.21561841	21.82842708	2863.88128	3671.917524	-0.358942825	0.008311552	0.029023474	TGOLN2	2	85318020	85328296	-	6952	protein_coding	trans-golgi network protein 2 [Source:HGNC Symbol;Acc:HGNC:15450]	-
ENSG00000049449	4183	1923	1522	4741	4241	5067	50.72188463	46.15384754	45.12485589	20.45971757	20.66221916	20.28926326	4955.824925	2143.252783	1.209166185	2.18E-30	2.30E-28	RCN1	11	32090904	32105755	+	4675	protein_coding	reticulocalbin 1 [Source:HGNC Symbol;Acc:HGNC:9934]	-
ENSG00000275700	6123	2973	2555	3330	3170	3523	35.93366683	34.79611661	31.6453165	30.20702159	32.21992056	34.35377019	3542.323944	3348.750183	0.081769879	0.463787113	0.646313338	AATF	17	36948954	37056871	+	4635	protein_coding	apoptosis antagonizing transcription factor [Source:HGNC Symbol;Acc:HGNC:19235]	-
ENSG00000136240	6502	2885	2404	3192	3029	3642	40.62350335	39.21281106	38.58281672	37.83099813	36.87504523	38.12195401	3474.230416	3310.195376	0.069697299	0.487313654	0.6655625	KDELR2	7	6445953	6484190	-	3930	protein_coding	KDEL endoplasmic reticulum protein retention receptor 2 [Source:HGNC Symbol;Acc:HGNC:6305]	-
ENSG00000146112	7397	3321	2849	2210	2604	3235	24.03454505	28.8070525	29.28582172	36.77778708	36.2731073	38.60666435	2819.653765	3833.502363	-0.442716177	0.000156621	0.000915328	PPP1R18	6	30676389	30687895	-	4599	protein_coding	protein phosphatase 1 regulatory subunit 18 [Source:HGNC Symbol;Acc:HGNC:29413]	-
ENSG00000133706	7397	2451	1818	2624	2728	4579	16.17867424	17.10951417	23.50115682	20.85072026	15.17730508	13.96687277	3439.054045	3027.595333	0.182691154	0.291640873	0.474970496	LARS	5	146113034	146182650	-	8112	protein_coding	leucyl-tRNA synthetase [Source:HGNC Symbol;Acc:HGNC:6512]	-
ENSG00000102898	6217	2792	2581	3609	3267	3128	48.73297738	44.87447806	35.15946882	38.37985012	37.86375929	43.42604386	3560.569749	3309.018599	0.105861017	0.442148194	0.626154866	NUTF2	16	67846923	67872567	+	3704	protein_coding	nuclear transport factor 2 [Source:HGNC Symbol;Acc:HGNC:13722]	-
ENSG00000166888	7059	3210	2932	2978	2757	2645	20.40928903	19.22003441	15.0892744	22.11733051	22.09431126	25.03763748	2981.144426	3772.795924	-0.339705002	0.011557968	0.038310404	STAT6	12	57095408	57132139	-	7298	protein_coding	signal transducer and activator of transcription 6 [Source:HGNC Symbol;Acc:HGNC:11368]	STAT
ENSG00000120265	6186	2582	2096	3359	3470	3877	59.32309441	62.33866244	56.99661854	49.94707403	45.79755401	46.12445731	3777.120385	2999.336657	0.331681887	0.001742451	0.007610673	PCMT1	6	149749443	149811420	+	2832	protein_coding	protein-L-isoaspartate (D-aspartate) O-methyltransferase [Source:HGNC Symbol;Acc:HGNC:8728]	-
ENSG00000266412	7412	2634	1554	2292	2795	4876	28.1039879	34.86176418	49.76872679	41.55038865	32.43705072	23.74272429	3432.848713	2975.956158	0.205059901	0.319736566	0.505128546	NCOA4	10	46005088	46030714	-	4079	protein_coding	nuclear receptor coactivator 4 [Source:HGNC Symbol;Acc:HGNC:7671]	-
ENSG00000179950	6755	2857	2785	3248	2987	2918	33.03869266	30.90695844	24.7076601	31.41365936	29.18699117	35.29866099	3254.16348	3520.139667	-0.113300699	0.404903206	0.592019141	PUF60	8	143816344	143829352	-	4917	protein_coding	poly(U) binding splicing factor 60 [Source:HGNC Symbol;Acc:HGNC:17042]	-
ENSG00000132359	5503	2604	2211	3145	3581	4505	20.88417771	24.18885235	24.90181618	16.70638888	17.36640653	18.29412623	3934.56262	2944.499967	0.41901282	0.000259703	0.001428475	RAP1GAP2	17	2755705	3037741	+	7532	protein_coding	RAP1 GTPase activating protein 2 [Source:HGNC Symbol;Acc:HGNC:29176]	-
ENSG00000091542	6367	2919	2587	3040	3121	3509	42.2238183	44.09525934	40.5701661	40.43012774	40.71835911	44.7720054	3411.08175	3385.039428	0.011613757	0.913369461	0.954411696	ALKBH5	17	18183078	18209954	+	3601	protein_coding	alkB homolog 5, RNA demethylase [Source:HGNC Symbol;Acc:HGNC:25996]	-
ENSG00000099812	5390	2485	2216	3967	3729	3743	66.58140849	63.66450594	52.293788	41.35860541	41.88798059	46.34327614	4060.857967	2882.912687	0.494644178	7.75E-05	0.000485588	MISP	19	751112	764318	+	2980	protein_coding	mitotic spindle positioning [Source:HGNC Symbol;Acc:HGNC:27000]	-
ENSG00000110080	6968	3087	2810	3081	2907	2675	34.51256812	33.12415608	24.94301007	35.6845368	34.72917454	39.22094891	3085.898168	3654.378573	-0.24403159	0.07723536	0.178116568	ST3GAL4	11	126355640	126440344	+	4465	protein_coding	ST3 beta-galactoside alpha-2,3-sialyltransferase 4 [Source:HGNC Symbol;Acc:HGNC:10864]	-
ENSG00000136271	6356	2735	2829	3353	3164	3089	41.22490381	39.57097804	31.61429511	35.72698185	33.77191449	43.33963439	3413.742612	3426.751127	-0.005079774	0.971155781	0.985940688	DDX56	7	44565417	44575051	-	4068	protein_coding	DEAD-box helicase 56 [Source:HGNC Symbol;Acc:HGNC:18193]	-
ENSG00000124762	3432	1482	1402	5267	4854	5073	86.37151169	80.96944949	69.24868996	25.73006154	24.40774509	28.64714949	5386.910756	1793.854995	1.587068413	3.97E-37	5.96E-35	CDKN1A	6	36676460	36687339	+	3050	protein_coding	cyclin dependent kinase inhibitor 1A [Source:HGNC Symbol;Acc:HGNC:1784]	-
ENSG00000149115	7751	3546	3001	2215	2415	2579	15.49656618	17.18672357	15.01940001	24.79167242	24.9156791	26.16097576	2545.847366	4049.020761	-0.66938889	6.38E-10	1.02E-08	TNKS1BP1	11	57299638	57324952	-	7149	protein_coding	tankyrase 1 binding protein 1 [Source:HGNC Symbol;Acc:HGNC:19081]	-
ENSG00000170779	7411	2905	2882	2818	2607	2834	57.57535402	54.18148096	48.19866078	69.22433379	59.60929945	73.36954116	2923.17474	3695.247912	-0.338323435	0.006587306	0.02382447	CDCA4	14	105009573	105021083	-	2448	protein_coding	cell division cycle associated 4 [Source:HGNC Symbol;Acc:HGNC:14625]	-
ENSG00000100304	6801	2906	2732	2937	2952	3051	31.77511235	32.48730708	27.47671778	33.63893723	31.57555633	36.82900974	3166.086255	3521.708869	-0.153487908	0.195979536	0.357887245	TTLL12	22	43166622	43187134	-	4623	protein_coding	tubulin tyrosine ligase like 12 [Source:HGNC Symbol;Acc:HGNC:28974]	-
ENSG00000172534	6386	2698	2323	3088	3356	3520	17.14002076	18.94829844	16.26358234	16.20501023	15.04001434	16.0660628	3521.67803	3182.585772	0.145632898	0.188520485	0.348240685	HCFC1	X	153947557	153971818	-	9011	protein_coding	host cell factor C1 [Source:HGNC Symbol;Acc:HGNC:4839]	-
ENSG00000100220	6120	2894	2804	3364	3049	3137	57.20948054	52.74528626	44.40849274	47.5827768	49.42911069	59.41775311	3389.090472	3434.458473	-0.01849357	0.891191525	0.942263316	RTCB	22	32387582	32412248	-	2941	protein_coding	RNA 2',3'-cyclic phosphate and 5'-OH ligase [Source:HGNC Symbol;Acc:HGNC:26935]	-
ENSG00000187837	4020	1902	1660	5044	4268	4454	392.9588658	338.2288403	288.8429178	143.1806765	148.8177654	161.1410911	4888.689295	2171.756742	1.171233911	9.27E-19	3.88E-17	HIST1H1C	6	26055787	26056428	-	642	protein_coding	histone cluster 1 H1 family member c [Source:HGNC Symbol;Acc:HGNC:4716]	-
[truncated: 59,289 more rows]
